# Supplementary material for: Determining the Traditional Chinese Medicine (TCM) Syndrome with the Best Prognosis of HBV-Related HCC and Exploring the Related Mechanism Using Network Pharmacology
Source: Evid Based Complement Alternat Med. 2021 Jun 29;2021:9991533. doi: 10.1155/2021/9991533 (PMC8263254; doi:10.1155/2021/9991533)
Supplement: Supplementary Materials — Supplementary Table S1: distribution of TCM syndromes. Supplementary Table S2: the frequency of 124 Chinese materia medicas (in Chinese name). Supplementary Table S3: the detailed data of bioactive ingredients of KCMMs and target genes. [file 9991533.f1.zip]

Archive with 3 entries (3 files):
- 9991533.f1/Supplementary Table S1(new).pdf
- 9991533.f1/Supplementary Table S2 (revised).txt
- 9991533.f1/Supplementary Table S3 (revised).txt
