# Supplementary material for: Determining the Traditional Chinese Medicine (TCM) Syndrome with the Best Prognosis of HBV-Related HCC and Exploring the Related Mechanism Using Network Pharmacology
Source: Evid Based Complement Alternat Med. 2021 Jun 29;2021:9991533. doi: 10.1155/2021/9991533 (PMC8263254; doi:10.1155/2021/9991533)
Supplement: Supplementary Materials — Supplementary Table S1: distribution of TCM syndromes. Supplementary Table S2: the frequency of 124 Chinese materia medicas (in Chinese name). Supplementary Table S3: the detailed data of bioactive ingredients of KCMMs and target genes. [file 9991533.f1.zip › 9991533.f1/Supplementary Table S2 (revised).txt]

Chinese materia medicas (in Chinese)	frequency
茯苓	68
白术	67
猪苓	54
丹参	51
茵陈蒿	50
枳壳	47
郁金	45
栀子	40
柴胡	37
珍珠草	33
甘草	31
三七	29
大黄	27
黄芪	27
白芍	25
穿山甲	25
白花蛇舌草	24
大腹皮	24
半枝莲	23
陈皮	23
枸杞子	23
黄芩	21
金钱草	18
泽泻	18
鸡内金	17
牛膝	16
鳖甲	15
山楂	15
虎杖	13
薏苡仁	13
党参	12
枳实	12
山药	10
生地黄	10
车前子	9
莪术	9
厚朴	9
香附	9
板蓝根	8
滑石	8
灵芝	8
牡丹皮	8
垂盆草	7
黄连	7
藿香	7
青皮	7
五味子	7
重楼	7
川贝母	6
川芎	6
木香	6
知母	6
半夏	5
连翘	5
麦芽	5
牡蛎	5
射干	5
酸枣仁	5
炙甘草	5
败酱草	4
川楝子	4
当归	4
干姜	4
海螵蛸	4
砂仁	4
石菖蒲	4
薄荷	3
赤芍	3
豆蔻	3
桃仁	3
仙鹤草	3
延胡索	3
淫羊藿	3
半边莲	2
瓜蒌皮	2
瓜蒌仁	2
桂枝	2
姜黄	2
莱菔子	2
龙胆草	2
木通	2
佩兰	2
天花粉	2
田基黄	2
通草	2
玄参	2
浙贝母	2
白芥子	1
白英	1
北沙参	1
苍术	1
蝉蜕	1
车前草	1
穿破山	1
胆南星	1
淡竹叶	1
杜仲	1
防风	1
葛根	1
槐花	1
金银花	1
九香虫	1
桔梗	1
菊花	1
麦冬	1
女贞子	1
芡实	1
茜草	1
三棱	1
桑叶	1
山慈菇	1
射干连翘	1
石斛	1
首乌藤	1
藤梨根	1
土鳖虫	1
瓦楞子	1
蜈蚣	1
五灵脂	1
犀牛角	1
夏枯草	1
旋覆花	1
泽兰	1
肿节风	1
