# Supplementary material for: Determining the Traditional Chinese Medicine (TCM) Syndrome with the Best Prognosis of HBV-Related HCC and Exploring the Related Mechanism Using Network Pharmacology
Source: Evid Based Complement Alternat Med. 2021 Jun 29;2021:9991533. doi: 10.1155/2021/9991533 (PMC8263254; doi:10.1155/2021/9991533)
Supplement: Supplementary Materials — Supplementary Table S1: distribution of TCM syndromes. Supplementary Table S2: the frequency of 124 Chinese materia medicas (in Chinese name). Supplementary Table S3: the detailed data of bioactive ingredients of KCMMs and target genes. [file 9991533.f1.zip › 9991533.f1/Supplementary Table S3 (revised).txt]

MolId	MolName	symbol
Mol000006	luteolin	AR
Mol000006	luteolin	PTGS2
Mol000006	luteolin	PRSS1
Mol000006	luteolin	NCOA2
Mol000006	luteolin	Dpp4
Mol000006	luteolin	PIK3CG
Mol000006	luteolin	RELA
Mol000006	luteolin	EGFR
Mol000006	luteolin	AKT1
Mol000006	luteolin	VEGFA
Mol000006	luteolin	CCND1
Mol000006	luteolin	BCL2L1
Mol000006	luteolin	CDKN1A
Mol000006	luteolin	CASP9
Mol000006	luteolin	MMP2
Mol000006	luteolin	MMP9
Mol000006	luteolin	MAPK1
Mol000006	luteolin	IL10
Mol000006	luteolin	RB1
Mol000006	luteolin	TNF
Mol000006	luteolin	JUN
Mol000006	luteolin	IL6
Mol000006	luteolin	CASP3
Mol000006	luteolin	TP53
Mol000006	luteolin	NFKBIA
Mol000006	luteolin	XDH
Mol000006	luteolin	TOP1
Mol000006	luteolin	MDM2
Mol000006	luteolin	APP
Mol000006	luteolin	MMP1
Mol000006	luteolin	PCNA
Mol000006	luteolin	ERBB2
Mol000006	luteolin	PPARG
Mol000006	luteolin	HMOX1
Mol000006	luteolin	CASP7
Mol000006	luteolin	ICAM1
Mol000006	luteolin	MCL1
Mol000006	luteolin	BIRC5
Mol000006	luteolin	IL2
Mol000006	luteolin	CCNB1
Mol000006	luteolin	TYR
Mol000006	luteolin	IFNG
Mol000006	luteolin	IL4
Mol000006	luteolin	TOP2A
Mol000006	luteolin	GSTP1
Mol000006	luteolin	XIAP
Mol000006	luteolin	SLC2A4
Mol000006	luteolin	INSR
Mol000006	luteolin	CD40LG
Mol000006	luteolin	PTGES
Mol000006	luteolin	NUF2
Mol000006	luteolin	ADCY2
Mol000006	luteolin	MET
Mol000006	luteolin	SIRT1
Mol000006	luteolin	HSP90AB1
Mol000006	luteolin	HSP90B1
Mol000006	luteolin	ABCB1
Mol000006	luteolin	ALPL
Mol000006	luteolin	LCK
Mol000006	luteolin	HSP90AA1
Mol000006	luteolin	EGLN1
Mol000006	luteolin	IKBKB
Mol000006	luteolin	NOX4
Mol000006	luteolin	PDE5A
Mol000006	luteolin	MMP8
Mol000006	luteolin	GCGR
Mol000006	luteolin	PDE10A
Mol000006	luteolin	PTPN1
Mol000006	luteolin	HSD17B1
Mol000006	luteolin	PRKAA1
Mol000006	luteolin	DNASE1L3
Mol000006	luteolin	PTGS1
Mol000006	luteolin	CDK2
Mol000006	luteolin	CDK4
Mol000006	luteolin	MAPK3
Mol000006	luteolin	NOS2
Mol000006	luteolin	ACTB
Mol000006	luteolin	AHR
Mol000006	luteolin	AKR1C1
Mol000006	luteolin	ATP5A1
Mol000006	luteolin	ATP5B
Mol000006	luteolin	ATP5C1
Mol000006	luteolin	CA1
Mol000006	luteolin	CA12
Mol000006	luteolin	CA14
Mol000006	luteolin	CA2
Mol000006	luteolin	CA3
Mol000006	luteolin	CA4
Mol000006	luteolin	CA5A
Mol000006	luteolin	CA5B
Mol000006	luteolin	CA6
Mol000006	luteolin	CA7
Mol000006	luteolin	CA9
Mol000006	luteolin	CBR1
Mol000006	luteolin	CDK6
Mol000006	luteolin	CEBPB
Mol000006	luteolin	COMT
Mol000006	luteolin	CSNK2A1
Mol000006	luteolin	CSNK2B
Mol000006	luteolin	CYP19A1
Mol000006	luteolin	CYP1B1
Mol000006	luteolin	DHFRL1
Mol000006	luteolin	DNMT1
Mol000006	luteolin	EIF3F
Mol000006	luteolin	ESR1
Mol000006	luteolin	ESR2
Mol000006	luteolin	ESRRA
Mol000006	luteolin	ESRRB
Mol000006	luteolin	GABRA1
Mol000006	luteolin	GABRA2
Mol000006	luteolin	GABRA3
Mol000006	luteolin	GABRA4
Mol000006	luteolin	GABRA5
Mol000006	luteolin	GABRA6
Mol000006	luteolin	GABRG1
Mol000006	luteolin	GABRG2
Mol000006	luteolin	GABRG3
Mol000006	luteolin	GPER1
Mol000006	luteolin	HCK
Mol000006	luteolin	HIBCH
Mol000006	luteolin	HSPA2
Mol000006	luteolin	IGHG1
Mol000006	luteolin	JAK1
Mol000006	luteolin	KANSL3
Mol000006	luteolin	MTTP
Mol000006	luteolin	NCOA1
Mol000006	luteolin	NQO2
Mol000006	luteolin	NR1I2
Mol000006	luteolin	PIM1
Mol000006	luteolin	PRKACA
Mol000006	luteolin	PRKCA
Mol000006	luteolin	PRKCB
Mol000006	luteolin	PTK2B
Mol000006	luteolin	RUVBL2
Mol000006	luteolin	SF3B3
Mol000006	luteolin	SHBG
Mol000006	luteolin	SOAT1
Mol000006	luteolin	SOAT2
Mol000006	luteolin	SQLE
Mol000006	luteolin	STK17B
Mol000006	luteolin	SYK
Mol000006	luteolin	UBA1
Mol000006	luteolin	UGT3A1
Mol000022	14-acetyl-12-senecioyl-2E,8Z,10E-atractylentriol	PTGS2
Mol000028	α-Amyrin	CYP19A1
Mol000028	α-Amyrin	CHRM2
Mol000028	α-Amyrin	ACHE
Mol000028	α-Amyrin	SLC6A4
Mol000028	α-Amyrin	CYP2C19
Mol000028	α-Amyrin	NR1I3
Mol000028	α-Amyrin	ESR1
Mol000028	α-Amyrin	BCHE
Mol000028	α-Amyrin	PTPN1
Mol000028	α-Amyrin	SLC6A2
Mol000028	α-Amyrin	RORC
Mol000028	α-Amyrin	SREBF2
Mol000028	α-Amyrin	NPC1L1
Mol000028	α-Amyrin	CYP17A1
Mol000028	α-Amyrin	PTPN6
Mol000028	α-Amyrin	PTPN2
Mol000028	α-Amyrin	NR1H3
Mol000028	α-Amyrin	ESR2
Mol000028	α-Amyrin	HMGCR
Mol000028	α-Amyrin	CYP51A1
Mol000028	α-Amyrin	SHBG
Mol000028	α-Amyrin	SQLE
Mol000028	α-Amyrin	CDC25B
Mol000028	α-Amyrin	PREP
Mol000028	α-Amyrin	PTGES
Mol000028	α-Amyrin	FABP4
Mol000028	α-Amyrin	PPARG
Mol000028	α-Amyrin	PPARA
Mol000028	α-Amyrin	TERT
Mol000028	α-Amyrin	FABP3
Mol000028	α-Amyrin	FABP5
Mol000028	α-Amyrin	PPARD
Mol000028	α-Amyrin	FABP1
Mol000028	α-Amyrin	RORA
Mol000028	α-Amyrin	CDC25A
Mol000028	α-Amyrin	SCD
Mol000028	α-Amyrin	POLB
Mol000028	α-Amyrin	PDE4D
Mol000028	α-Amyrin	PTPRF
Mol000028	α-Amyrin	PLA2G1B
Mol000028	α-Amyrin	ACP1
Mol000028	α-Amyrin	AKR1B10
Mol000028	α-Amyrin	HSD11B1
Mol000028	α-Amyrin	CES2
Mol000028	α-Amyrin	FNTA
Mol000028	α-Amyrin	CNR1
Mol000028	α-Amyrin	CD81
Mol000028	α-Amyrin	ADORA3
Mol000028	α-Amyrin	MAPK3
Mol000028	α-Amyrin	PTPN11
Mol000028	α-Amyrin	HSD11B2
Mol000028	α-Amyrin	UGT2B7
Mol000028	α-Amyrin	ALOX5
Mol000028	α-Amyrin	FNTB
Mol000028	α-Amyrin	MAPK1
Mol000028	α-Amyrin	MAPK10
Mol000028	α-Amyrin	PGR
Mol000028	α-Amyrin	PRKCB
Mol000028	α-Amyrin	PTGS2
Mol000028	α-Amyrin	RELA
Mol000028	α-Amyrin	AKR1C1
Mol000028	α-Amyrin	AKR1C2
Mol000028	α-Amyrin	AR
Mol000028	α-Amyrin	CLEC4E
Mol000028	α-Amyrin	GABRA1
Mol000028	α-Amyrin	GABRA2
Mol000028	α-Amyrin	GABRA3
Mol000028	α-Amyrin	GABRA4
Mol000028	α-Amyrin	GABRA5
Mol000028	α-Amyrin	GABRA6
Mol000028	α-Amyrin	GABRB1
Mol000028	α-Amyrin	GABRB2
Mol000028	α-Amyrin	GABRB3
Mol000028	α-Amyrin	GABRD
Mol000028	α-Amyrin	GABRE
Mol000028	α-Amyrin	GABRG1
Mol000028	α-Amyrin	GABRG2
Mol000028	α-Amyrin	GABRG3
Mol000028	α-Amyrin	GABRP
Mol000028	α-Amyrin	GABRQ
Mol000028	α-Amyrin	GRIN1
Mol000028	α-Amyrin	GRIN2A
Mol000028	α-Amyrin	GRIN2B
Mol000028	α-Amyrin	GRIN2C
Mol000028	α-Amyrin	GRIN2D
Mol000028	α-Amyrin	GRIN3A
Mol000028	α-Amyrin	GRIN3B
Mol000028	α-Amyrin	HSD17B1
Mol000028	α-Amyrin	LSS
Mol000028	α-Amyrin	NCOA2
Mol000028	α-Amyrin	NFKB1
Mol000028	α-Amyrin	NFKB2
Mol000028	α-Amyrin	NR1I2
Mol000028	α-Amyrin	NR3C1
Mol000028	α-Amyrin	NR3C2
Mol000028	α-Amyrin	SIGMAR1
Mol000028	α-Amyrin	SULT2A1
Mol000028	α-Amyrin	SULT2B1
Mol000028	α-Amyrin	VDR
Mol000033	(3S,8S,9S,10R,13R,14S,17R)-10,13-dimethyl-17-[(2R,5S)-5-propan-2-yloctan-2-yl]-2,3,4,7,8,9,11,12,14,15,16,17-dodecahydro-1H-cyclopenta[a]phenanthren-3-ol	NPC1L1
Mol000033	(3S,8S,9S,10R,13R,14S,17R)-10,13-dimethyl-17-[(2R,5S)-5-propan-2-yloctan-2-yl]-2,3,4,7,8,9,11,12,14,15,16,17-dodecahydro-1H-cyclopenta[a]phenanthren-3-ol	RORC
Mol000033	(3S,8S,9S,10R,13R,14S,17R)-10,13-dimethyl-17-[(2R,5S)-5-propan-2-yloctan-2-yl]-2,3,4,7,8,9,11,12,14,15,16,17-dodecahydro-1H-cyclopenta[a]phenanthren-3-ol	NR1H3
Mol000033	(3S,8S,9S,10R,13R,14S,17R)-10,13-dimethyl-17-[(2R,5S)-5-propan-2-yloctan-2-yl]-2,3,4,7,8,9,11,12,14,15,16,17-dodecahydro-1H-cyclopenta[a]phenanthren-3-ol	AR
Mol000033	(3S,8S,9S,10R,13R,14S,17R)-10,13-dimethyl-17-[(2R,5S)-5-propan-2-yloctan-2-yl]-2,3,4,7,8,9,11,12,14,15,16,17-dodecahydro-1H-cyclopenta[a]phenanthren-3-ol	CYP17A1
Mol000033	(3S,8S,9S,10R,13R,14S,17R)-10,13-dimethyl-17-[(2R,5S)-5-propan-2-yloctan-2-yl]-2,3,4,7,8,9,11,12,14,15,16,17-dodecahydro-1H-cyclopenta[a]phenanthren-3-ol	HMGCR
Mol000033	(3S,8S,9S,10R,13R,14S,17R)-10,13-dimethyl-17-[(2R,5S)-5-propan-2-yloctan-2-yl]-2,3,4,7,8,9,11,12,14,15,16,17-dodecahydro-1H-cyclopenta[a]phenanthren-3-ol	CYP51A1
Mol000033	(3S,8S,9S,10R,13R,14S,17R)-10,13-dimethyl-17-[(2R,5S)-5-propan-2-yloctan-2-yl]-2,3,4,7,8,9,11,12,14,15,16,17-dodecahydro-1H-cyclopenta[a]phenanthren-3-ol	SHBG
Mol000033	(3S,8S,9S,10R,13R,14S,17R)-10,13-dimethyl-17-[(2R,5S)-5-propan-2-yloctan-2-yl]-2,3,4,7,8,9,11,12,14,15,16,17-dodecahydro-1H-cyclopenta[a]phenanthren-3-ol	SREBF2
Mol000033	(3S,8S,9S,10R,13R,14S,17R)-10,13-dimethyl-17-[(2R,5S)-5-propan-2-yloctan-2-yl]-2,3,4,7,8,9,11,12,14,15,16,17-dodecahydro-1H-cyclopenta[a]phenanthren-3-ol	RORA
Mol000033	(3S,8S,9S,10R,13R,14S,17R)-10,13-dimethyl-17-[(2R,5S)-5-propan-2-yloctan-2-yl]-2,3,4,7,8,9,11,12,14,15,16,17-dodecahydro-1H-cyclopenta[a]phenanthren-3-ol	ESR1
Mol000033	(3S,8S,9S,10R,13R,14S,17R)-10,13-dimethyl-17-[(2R,5S)-5-propan-2-yloctan-2-yl]-2,3,4,7,8,9,11,12,14,15,16,17-dodecahydro-1H-cyclopenta[a]phenanthren-3-ol	ESR2
Mol000033	(3S,8S,9S,10R,13R,14S,17R)-10,13-dimethyl-17-[(2R,5S)-5-propan-2-yloctan-2-yl]-2,3,4,7,8,9,11,12,14,15,16,17-dodecahydro-1H-cyclopenta[a]phenanthren-3-ol	CYP2C19
Mol000033	(3S,8S,9S,10R,13R,14S,17R)-10,13-dimethyl-17-[(2R,5S)-5-propan-2-yloctan-2-yl]-2,3,4,7,8,9,11,12,14,15,16,17-dodecahydro-1H-cyclopenta[a]phenanthren-3-ol	PTPN1
Mol000033	(3S,8S,9S,10R,13R,14S,17R)-10,13-dimethyl-17-[(2R,5S)-5-propan-2-yloctan-2-yl]-2,3,4,7,8,9,11,12,14,15,16,17-dodecahydro-1H-cyclopenta[a]phenanthren-3-ol	CYP19A1
Mol000033	(3S,8S,9S,10R,13R,14S,17R)-10,13-dimethyl-17-[(2R,5S)-5-propan-2-yloctan-2-yl]-2,3,4,7,8,9,11,12,14,15,16,17-dodecahydro-1H-cyclopenta[a]phenanthren-3-ol	SLC6A2
Mol000033	(3S,8S,9S,10R,13R,14S,17R)-10,13-dimethyl-17-[(2R,5S)-5-propan-2-yloctan-2-yl]-2,3,4,7,8,9,11,12,14,15,16,17-dodecahydro-1H-cyclopenta[a]phenanthren-3-ol	SERPINA6
Mol000033	(3S,8S,9S,10R,13R,14S,17R)-10,13-dimethyl-17-[(2R,5S)-5-propan-2-yloctan-2-yl]-2,3,4,7,8,9,11,12,14,15,16,17-dodecahydro-1H-cyclopenta[a]phenanthren-3-ol	G6PD
Mol000033	(3S,8S,9S,10R,13R,14S,17R)-10,13-dimethyl-17-[(2R,5S)-5-propan-2-yloctan-2-yl]-2,3,4,7,8,9,11,12,14,15,16,17-dodecahydro-1H-cyclopenta[a]phenanthren-3-ol	ACHE
Mol000033	(3S,8S,9S,10R,13R,14S,17R)-10,13-dimethyl-17-[(2R,5S)-5-propan-2-yloctan-2-yl]-2,3,4,7,8,9,11,12,14,15,16,17-dodecahydro-1H-cyclopenta[a]phenanthren-3-ol	SLC6A4
Mol000033	(3S,8S,9S,10R,13R,14S,17R)-10,13-dimethyl-17-[(2R,5S)-5-propan-2-yloctan-2-yl]-2,3,4,7,8,9,11,12,14,15,16,17-dodecahydro-1H-cyclopenta[a]phenanthren-3-ol	NR1H2
Mol000033	(3S,8S,9S,10R,13R,14S,17R)-10,13-dimethyl-17-[(2R,5S)-5-propan-2-yloctan-2-yl]-2,3,4,7,8,9,11,12,14,15,16,17-dodecahydro-1H-cyclopenta[a]phenanthren-3-ol	VDR
Mol000033	(3S,8S,9S,10R,13R,14S,17R)-10,13-dimethyl-17-[(2R,5S)-5-propan-2-yloctan-2-yl]-2,3,4,7,8,9,11,12,14,15,16,17-dodecahydro-1H-cyclopenta[a]phenanthren-3-ol	CHRM2
Mol000033	(3S,8S,9S,10R,13R,14S,17R)-10,13-dimethyl-17-[(2R,5S)-5-propan-2-yloctan-2-yl]-2,3,4,7,8,9,11,12,14,15,16,17-dodecahydro-1H-cyclopenta[a]phenanthren-3-ol	BCHE
Mol000033	(3S,8S,9S,10R,13R,14S,17R)-10,13-dimethyl-17-[(2R,5S)-5-propan-2-yloctan-2-yl]-2,3,4,7,8,9,11,12,14,15,16,17-dodecahydro-1H-cyclopenta[a]phenanthren-3-ol	NR1I3
Mol000033	(3S,8S,9S,10R,13R,14S,17R)-10,13-dimethyl-17-[(2R,5S)-5-propan-2-yloctan-2-yl]-2,3,4,7,8,9,11,12,14,15,16,17-dodecahydro-1H-cyclopenta[a]phenanthren-3-ol	GLRA1
Mol000033	(3S,8S,9S,10R,13R,14S,17R)-10,13-dimethyl-17-[(2R,5S)-5-propan-2-yloctan-2-yl]-2,3,4,7,8,9,11,12,14,15,16,17-dodecahydro-1H-cyclopenta[a]phenanthren-3-ol	DHCR7
Mol000033	(3S,8S,9S,10R,13R,14S,17R)-10,13-dimethyl-17-[(2R,5S)-5-propan-2-yloctan-2-yl]-2,3,4,7,8,9,11,12,14,15,16,17-dodecahydro-1H-cyclopenta[a]phenanthren-3-ol	PTGER1
Mol000033	(3S,8S,9S,10R,13R,14S,17R)-10,13-dimethyl-17-[(2R,5S)-5-propan-2-yloctan-2-yl]-2,3,4,7,8,9,11,12,14,15,16,17-dodecahydro-1H-cyclopenta[a]phenanthren-3-ol	PTGER2
Mol000033	(3S,8S,9S,10R,13R,14S,17R)-10,13-dimethyl-17-[(2R,5S)-5-propan-2-yloctan-2-yl]-2,3,4,7,8,9,11,12,14,15,16,17-dodecahydro-1H-cyclopenta[a]phenanthren-3-ol	TBXAS1
Mol000033	(3S,8S,9S,10R,13R,14S,17R)-10,13-dimethyl-17-[(2R,5S)-5-propan-2-yloctan-2-yl]-2,3,4,7,8,9,11,12,14,15,16,17-dodecahydro-1H-cyclopenta[a]phenanthren-3-ol	PTGES
Mol000033	(3S,8S,9S,10R,13R,14S,17R)-10,13-dimethyl-17-[(2R,5S)-5-propan-2-yloctan-2-yl]-2,3,4,7,8,9,11,12,14,15,16,17-dodecahydro-1H-cyclopenta[a]phenanthren-3-ol	PPARD
Mol000033	(3S,8S,9S,10R,13R,14S,17R)-10,13-dimethyl-17-[(2R,5S)-5-propan-2-yloctan-2-yl]-2,3,4,7,8,9,11,12,14,15,16,17-dodecahydro-1H-cyclopenta[a]phenanthren-3-ol	CES2
Mol000033	(3S,8S,9S,10R,13R,14S,17R)-10,13-dimethyl-17-[(2R,5S)-5-propan-2-yloctan-2-yl]-2,3,4,7,8,9,11,12,14,15,16,17-dodecahydro-1H-cyclopenta[a]phenanthren-3-ol	SQLE
Mol000033	(3S,8S,9S,10R,13R,14S,17R)-10,13-dimethyl-17-[(2R,5S)-5-propan-2-yloctan-2-yl]-2,3,4,7,8,9,11,12,14,15,16,17-dodecahydro-1H-cyclopenta[a]phenanthren-3-ol	HSD11B1
Mol000033	(3S,8S,9S,10R,13R,14S,17R)-10,13-dimethyl-17-[(2R,5S)-5-propan-2-yloctan-2-yl]-2,3,4,7,8,9,11,12,14,15,16,17-dodecahydro-1H-cyclopenta[a]phenanthren-3-ol	NOS2
Mol000033	(3S,8S,9S,10R,13R,14S,17R)-10,13-dimethyl-17-[(2R,5S)-5-propan-2-yloctan-2-yl]-2,3,4,7,8,9,11,12,14,15,16,17-dodecahydro-1H-cyclopenta[a]phenanthren-3-ol	PTPN6
Mol000033	(3S,8S,9S,10R,13R,14S,17R)-10,13-dimethyl-17-[(2R,5S)-5-propan-2-yloctan-2-yl]-2,3,4,7,8,9,11,12,14,15,16,17-dodecahydro-1H-cyclopenta[a]phenanthren-3-ol	PTPN2
Mol000033	(3S,8S,9S,10R,13R,14S,17R)-10,13-dimethyl-17-[(2R,5S)-5-propan-2-yloctan-2-yl]-2,3,4,7,8,9,11,12,14,15,16,17-dodecahydro-1H-cyclopenta[a]phenanthren-3-ol	FDFT1
Mol000033	(3S,8S,9S,10R,13R,14S,17R)-10,13-dimethyl-17-[(2R,5S)-5-propan-2-yloctan-2-yl]-2,3,4,7,8,9,11,12,14,15,16,17-dodecahydro-1H-cyclopenta[a]phenanthren-3-ol	PPARG
Mol000033	(3S,8S,9S,10R,13R,14S,17R)-10,13-dimethyl-17-[(2R,5S)-5-propan-2-yloctan-2-yl]-2,3,4,7,8,9,11,12,14,15,16,17-dodecahydro-1H-cyclopenta[a]phenanthren-3-ol	UGT2B7
Mol000033	(3S,8S,9S,10R,13R,14S,17R)-10,13-dimethyl-17-[(2R,5S)-5-propan-2-yloctan-2-yl]-2,3,4,7,8,9,11,12,14,15,16,17-dodecahydro-1H-cyclopenta[a]phenanthren-3-ol	POLB
Mol000033	(3S,8S,9S,10R,13R,14S,17R)-10,13-dimethyl-17-[(2R,5S)-5-propan-2-yloctan-2-yl]-2,3,4,7,8,9,11,12,14,15,16,17-dodecahydro-1H-cyclopenta[a]phenanthren-3-ol	PREP
Mol000033	(3S,8S,9S,10R,13R,14S,17R)-10,13-dimethyl-17-[(2R,5S)-5-propan-2-yloctan-2-yl]-2,3,4,7,8,9,11,12,14,15,16,17-dodecahydro-1H-cyclopenta[a]phenanthren-3-ol	CHRM3
Mol000033	(3S,8S,9S,10R,13R,14S,17R)-10,13-dimethyl-17-[(2R,5S)-5-propan-2-yloctan-2-yl]-2,3,4,7,8,9,11,12,14,15,16,17-dodecahydro-1H-cyclopenta[a]phenanthren-3-ol	PGR
Mol000049	3β-acetoxyatractylone	CHRM1
Mol000049	3β-acetoxyatractylone	AR
Mol000049	3β-acetoxyatractylone	SCN5A
Mol000049	3β-acetoxyatractylone	PTGS2
Mol000049	3β-acetoxyatractylone	NOS3
Mol000049	3β-acetoxyatractylone	RXRA
Mol000049	3β-acetoxyatractylone	ACHE
Mol000049	3β-acetoxyatractylone	ADRA1A
Mol000049	3β-acetoxyatractylone	CHRM2
Mol000049	3β-acetoxyatractylone	ADRB2
Mol000049	3β-acetoxyatractylone	OPRM1
Mol000049	3β-acetoxyatractylone	GABRA1
Mol000049	3β-acetoxyatractylone	Dpp4
Mol000049	3β-acetoxyatractylone	CHRNA7
Mol000049	3β-acetoxyatractylone	SLC18A3
Mol000072	8β-ethoxy atractylenolide Ⅲ	GABRA1
Mol000072	8β-ethoxy atractylenolide Ⅲ	CHRNA7
Mol000072	8β-ethoxy atractylenolide Ⅲ	NCOA2
Mol000072	8β-ethoxy atractylenolide Ⅲ	NCOA1
Mol000072	8β-ethoxy atractylenolide Ⅲ	PLA2G1B
Mol000072	8β-ethoxy atractylenolide Ⅲ	RPS6KA5
Mol000072	8β-ethoxy atractylenolide Ⅲ	GLRA2
Mol000072	8β-ethoxy atractylenolide Ⅲ	CYP19A1
Mol000072	8β-ethoxy atractylenolide Ⅲ	ATP12A
Mol000072	8β-ethoxy atractylenolide Ⅲ	TTL
Mol000072	8β-ethoxy atractylenolide Ⅲ	CDK5R1
Mol000072	8β-ethoxy atractylenolide Ⅲ	HCRTR2
Mol000072	8β-ethoxy atractylenolide Ⅲ	HCRTR1
Mol000072	8β-ethoxy atractylenolide Ⅲ	EPHX2
Mol000072	8β-ethoxy atractylenolide Ⅲ	KCNH2
Mol000072	8β-ethoxy atractylenolide Ⅲ	MAPK14
Mol000072	8β-ethoxy atractylenolide Ⅲ	TGFBR1
Mol000072	8β-ethoxy atractylenolide Ⅲ	CCNC
Mol000072	8β-ethoxy atractylenolide Ⅲ	MAP2K1
Mol000072	8β-ethoxy atractylenolide Ⅲ	AR
Mol000072	8β-ethoxy atractylenolide Ⅲ	PGR
Mol000072	8β-ethoxy atractylenolide Ⅲ	MTNR1A
Mol000072	8β-ethoxy atractylenolide Ⅲ	MTNR1B
Mol000072	8β-ethoxy atractylenolide Ⅲ	CACNA1B
Mol000072	8β-ethoxy atractylenolide Ⅲ	MMP13
Mol000072	8β-ethoxy atractylenolide Ⅲ	CSF1R
Mol000072	8β-ethoxy atractylenolide Ⅲ	SLC6A3
Mol000072	8β-ethoxy atractylenolide Ⅲ	CA12
Mol000072	8β-ethoxy atractylenolide Ⅲ	CA9
Mol000072	8β-ethoxy atractylenolide Ⅲ	CTSL
Mol000072	8β-ethoxy atractylenolide Ⅲ	CTSB
Mol000072	8β-ethoxy atractylenolide Ⅲ	CDC25A
Mol000072	8β-ethoxy atractylenolide Ⅲ	CDC25B
Mol000072	8β-ethoxy atractylenolide Ⅲ	GLRA1
Mol000072	8β-ethoxy atractylenolide Ⅲ	RIPK3
Mol000072	8β-ethoxy atractylenolide Ⅲ	NQO2
Mol000072	8β-ethoxy atractylenolide Ⅲ	RIPK2
Mol000072	8β-ethoxy atractylenolide Ⅲ	CDK5
Mol000072	8β-ethoxy atractylenolide Ⅲ	PSEN2
Mol000072	8β-ethoxy atractylenolide Ⅲ	PSENEN
Mol000072	8β-ethoxy atractylenolide Ⅲ	NCSTN
Mol000072	8β-ethoxy atractylenolide Ⅲ	APH1A
Mol000072	8β-ethoxy atractylenolide Ⅲ	PSEN1
Mol000072	8β-ethoxy atractylenolide Ⅲ	APH1B
Mol000072	8β-ethoxy atractylenolide Ⅲ	CDK8
Mol000072	8β-ethoxy atractylenolide Ⅲ	PTGS1
Mol000072	8β-ethoxy atractylenolide Ⅲ	AR
Mol000072	8β-ethoxy atractylenolide Ⅲ	ESR1
Mol000072	8β-ethoxy atractylenolide Ⅲ	NR3C2
Mol000098	quercetin	AR
Mol000098	quercetin	PPARG
Mol000098	quercetin	PTGS2
Mol000098	quercetin	PIK3CG
Mol000098	quercetin	NCOA2
Mol000098	quercetin	Dpp4
Mol000098	quercetin	AKR1B1
Mol000098	quercetin	PRSS1
Mol000098	quercetin	KCNH2
Mol000098	quercetin	SCN5A
Mol000098	quercetin	F10
Mol000098	quercetin	ADRB2
Mol000098	quercetin	MMP3
Mol000098	quercetin	F7
Mol000098	quercetin	NOS3
Mol000098	quercetin	RXRA
Mol000098	quercetin	ACHE
Mol000098	quercetin	GABRA1
Mol000098	quercetin	MAOB
Mol000098	quercetin	RELA
Mol000098	quercetin	EGFR
Mol000098	quercetin	AKT1
Mol000098	quercetin	VEGFA
Mol000098	quercetin	CCND1
Mol000098	quercetin	BCL2
Mol000098	quercetin	BCL2L1
Mol000098	quercetin	FOS
Mol000098	quercetin	CDKN1A
Mol000098	quercetin	EIF6
Mol000098	quercetin	BAX
Mol000098	quercetin	CASP9
Mol000098	quercetin	PLAU
Mol000098	quercetin	MMP2
Mol000098	quercetin	MMP9
Mol000098	quercetin	MAPK1
Mol000098	quercetin	IL10
Mol000098	quercetin	EGF
Mol000098	quercetin	RB1
Mol000098	quercetin	TNF
Mol000098	quercetin	JUN
Mol000098	quercetin	IL6
Mol000098	quercetin	AHSA1
Mol000098	quercetin	CASP3
Mol000098	quercetin	TP53
Mol000098	quercetin	ELK1
Mol000098	quercetin	NFKBIA
Mol000098	quercetin	POR
Mol000098	quercetin	ODC1
Mol000098	quercetin	XDH
Mol000098	quercetin	CASP8
Mol000098	quercetin	TOP1
Mol000098	quercetin	RAF1
Mol000098	quercetin	SOD1
Mol000098	quercetin	PRKCA
Mol000098	quercetin	MMP1
Mol000098	quercetin	HIF1A
Mol000098	quercetin	STAT1
Mol000098	quercetin	RUNX1T1
Mol000098	quercetin	CDK1
Mol000098	quercetin	HSPA5
Mol000098	quercetin	ERBB2
Mol000098	quercetin	ACACA
Mol000098	quercetin	HMOX1
Mol000098	quercetin	CYP3A4
Mol000098	quercetin	CYP1A2
Mol000098	quercetin	CAV1
Mol000098	quercetin	MYC
Mol000098	quercetin	F3
Mol000098	quercetin	GJA1
Mol000098	quercetin	CYP1A1
Mol000098	quercetin	ICAM1
Mol000098	quercetin	IL1B
Mol000098	quercetin	CCL2
Mol000098	quercetin	SELE
Mol000098	quercetin	VCAM1
Mol000098	quercetin	PTGER3
Mol000098	quercetin	CXCL8
Mol000098	quercetin	PRKCB
Mol000098	quercetin	BIRC5
Mol000098	quercetin	DUOX2
Mol000098	quercetin	HSPB1
Mol000098	quercetin	TGFB1
Mol000098	quercetin	SULT1E1
Mol000098	quercetin	MGAM
Mol000098	quercetin	IL2
Mol000098	quercetin	NR1I2
Mol000098	quercetin	CYP1B1
Mol000098	quercetin	CCNB1
Mol000098	quercetin	PLAT
Mol000098	quercetin	THBD
Mol000098	quercetin	SERPINE1
Mol000098	quercetin	COL1A1
Mol000098	quercetin	IFNG
Mol000098	quercetin	ALOX5
Mol000098	quercetin	PTEN
Mol000098	quercetin	IL1A
Mol000098	quercetin	MPO
Mol000098	quercetin	TOP2A
Mol000098	quercetin	NCF1
Mol000098	quercetin	ABCG2
Mol000098	quercetin	HAS2
Mol000098	quercetin	GSTP1
Mol000098	quercetin	NFE2L2
Mol000098	quercetin	NQO1
Mol000098	quercetin	PARP1
Mol000098	quercetin	AHR
Mol000098	quercetin	PSMD3
Mol000098	quercetin	SLC2A4
Mol000098	quercetin	COL3A1
Mol000098	quercetin	CXCL11
Mol000098	quercetin	CXCL2
Mol000098	quercetin	DCAF5
Mol000098	quercetin	NR1I3
Mol000098	quercetin	CHEK2
Mol000098	quercetin	INSR
Mol000098	quercetin	CLDN4
Mol000098	quercetin	PPARA
Mol000098	quercetin	PPARD
Mol000098	quercetin	HSF1
Mol000098	quercetin	CRP
Mol000098	quercetin	CXCL10
Mol000098	quercetin	CHUK
Mol000098	quercetin	SPP1
Mol000098	quercetin	RUNX2
Mol000098	quercetin	RASSF1
Mol000098	quercetin	E2F1
Mol000098	quercetin	E2F2
Mol000098	quercetin	ACP3
Mol000098	quercetin	CTSD
Mol000098	quercetin	IGFBP3
Mol000098	quercetin	IGF2
Mol000098	quercetin	CD40LG
Mol000098	quercetin	IRF1
Mol000098	quercetin	ERBB3
Mol000098	quercetin	PON1
Mol000098	quercetin	DIO1
Mol000098	quercetin	PCOLCE
Mol000098	quercetin	NPEPPS
Mol000098	quercetin	HK2
Mol000098	quercetin	NKX3-1
Mol000098	quercetin	RASA1
Mol000098	quercetin	GSTM1
Mol000098	quercetin	GSTM2
Mol000098	quercetin	NOX4
Mol000098	quercetin	AVPR2
Mol000098	quercetin	MAOA
Mol000098	quercetin	IGF1R
Mol000098	quercetin	FLT3
Mol000098	quercetin	CYP19A1
Mol000098	quercetin	F2
Mol000098	quercetin	CA2
Mol000098	quercetin	PIM1
Mol000098	quercetin	AURKB
Mol000098	quercetin	DRD4
Mol000098	quercetin	ADORA1
Mol000098	quercetin	CA7
Mol000098	quercetin	GLO1
Mol000098	quercetin	PIK3R1
Mol000098	quercetin	ADORA2A
Mol000098	quercetin	DAPK1
Mol000098	quercetin	PYGL
Mol000098	quercetin	CA1
Mol000098	quercetin	GSK3B
Mol000098	quercetin	SRC
Mol000098	quercetin	PTK2
Mol000098	quercetin	HSD17B2
Mol000098	quercetin	KDR
Mol000098	quercetin	MMP13
Mol000098	quercetin	CA3
Mol000098	quercetin	ALOX15
Mol000098	quercetin	ABCC1
Mol000098	quercetin	PLK1
Mol000098	quercetin	CA6
Mol000098	quercetin	CA12
Mol000098	quercetin	PKN1
Mol000098	quercetin	CA14
Mol000098	quercetin	CA9
Mol000098	quercetin	CSNK2A1
Mol000098	quercetin	ALOX12
Mol000098	quercetin	MET
Mol000098	quercetin	CA4
Mol000098	quercetin	NEK2
Mol000098	quercetin	CXCR1
Mol000098	quercetin	CAMK2B
Mol000098	quercetin	ALK
Mol000098	quercetin	ABCB1
Mol000098	quercetin	NEK6
Mol000098	quercetin	PLA2G1B
Mol000098	quercetin	CA5A
Mol000098	quercetin	BACE1
Mol000098	quercetin	AXL
Mol000098	quercetin	NUAK1
Mol000098	quercetin	AKR1C2
Mol000098	quercetin	AKR1C1
Mol000098	quercetin	AKR1C3
Mol000098	quercetin	AKR1C4
Mol000098	quercetin	CA13
Mol000098	quercetin	AKR1A1
Mol000098	quercetin	GPR35
Mol000098	quercetin	SYK
Mol000098	quercetin	MAPT
Mol000098	quercetin	KDM4E
Mol000098	quercetin	MYLK
Mol000098	quercetin	APEX1
Mol000098	quercetin	CDK5R1
Mol000098	quercetin	CCNB3
Mol000098	quercetin	ARG1
Mol000098	quercetin	PTPRS
Mol000098	quercetin	ESR2
Mol000098	quercetin	MPG
Mol000098	quercetin	SLC22A12
Mol000098	quercetin	CDK6
Mol000098	quercetin	CDK2
Mol000098	quercetin	TYR
Mol000098	quercetin	HSD17B1
Mol000098	quercetin	ESRRA
Mol000098	quercetin	APP
Mol000098	quercetin	TTR
Mol000098	quercetin	MMP12
Mol000098	quercetin	CD38
Mol000098	quercetin	AKR1B10
Mol000098	quercetin	TNKS2
Mol000098	quercetin	TNKS
Mol000098	quercetin	TERT
Mol000098	quercetin	CCNB2
Mol000098	quercetin	CDK5
Mol000098	quercetin	PGR
Mol000098	quercetin	ACPP
Mol000098	quercetin	BMP2
Mol000098	quercetin	CAT
Mol000098	quercetin	CDKN2A
Mol000098	quercetin	ESR1
Mol000098	quercetin	MAPK3
Mol000098	quercetin	NOS2
Mol000098	quercetin	PTGS1
Mol000098	quercetin	SOD3
Mol000098	quercetin	HERC5
Mol000098	quercetin	PRXC1A
Mol000098	quercetin	gyrB
Mol000098	quercetin	CDC2
Mol000098	quercetin	ACTB
Mol000098	quercetin	ATP5A1
Mol000098	quercetin	ATP5B
Mol000098	quercetin	ATP5C1
Mol000098	quercetin	CA5B
Mol000098	quercetin	CBR1
Mol000098	quercetin	CEBPB
Mol000098	quercetin	COMT
Mol000098	quercetin	CSNK2B
Mol000098	quercetin	DHFRL1
Mol000098	quercetin	DNMT1
Mol000098	quercetin	EIF3F
Mol000098	quercetin	ESRRB
Mol000098	quercetin	GPER1
Mol000098	quercetin	HCK
Mol000098	quercetin	HIBCH
Mol000098	quercetin	HSP90AA1
Mol000098	quercetin	HSPA2
Mol000098	quercetin	IGHG1
Mol000098	quercetin	JAK1
Mol000098	quercetin	NCOA1
Mol000098	quercetin	NQO2
Mol000098	quercetin	PRKACA
Mol000098	quercetin	PTK2B
Mol000098	quercetin	RUVBL2
Mol000098	quercetin	SF3B3
Mol000098	quercetin	SHBG
Mol000098	quercetin	SQLE
Mol000098	quercetin	STK17B
Mol000098	quercetin	UBA1
Mol000098	quercetin	UGT3A1
Mol000273	(2R)-2-[(3S,5R,10S,13R,14R,16R,17R)-3,16-dihydroxy-4,4,10,13,14-pentamethyl-2,3,5,6,12,15,16,17-octahydro-1H-cyclopenta[a]phenanthren-17-yl]-6-methylhept-5-enoic acid	NCOA2
Mol000273	(2R)-2-[(3S,5R,10S,13R,14R,16R,17R)-3,16-dihydroxy-4,4,10,13,14-pentamethyl-2,3,5,6,12,15,16,17-octahydro-1H-cyclopenta[a]phenanthren-17-yl]-6-methylhept-5-enoic acid	TOP2A
Mol000273	(2R)-2-[(3S,5R,10S,13R,14R,16R,17R)-3,16-dihydroxy-4,4,10,13,14-pentamethyl-2,3,5,6,12,15,16,17-octahydro-1H-cyclopenta[a]phenanthren-17-yl]-6-methylhept-5-enoic acid	PTPN1
Mol000273	(2R)-2-[(3S,5R,10S,13R,14R,16R,17R)-3,16-dihydroxy-4,4,10,13,14-pentamethyl-2,3,5,6,12,15,16,17-octahydro-1H-cyclopenta[a]phenanthren-17-yl]-6-methylhept-5-enoic acid	AR
Mol000273	(2R)-2-[(3S,5R,10S,13R,14R,16R,17R)-3,16-dihydroxy-4,4,10,13,14-pentamethyl-2,3,5,6,12,15,16,17-octahydro-1H-cyclopenta[a]phenanthren-17-yl]-6-methylhept-5-enoic acid	PTGES
Mol000273	(2R)-2-[(3S,5R,10S,13R,14R,16R,17R)-3,16-dihydroxy-4,4,10,13,14-pentamethyl-2,3,5,6,12,15,16,17-octahydro-1H-cyclopenta[a]phenanthren-17-yl]-6-methylhept-5-enoic acid	NOS2
Mol000273	(2R)-2-[(3S,5R,10S,13R,14R,16R,17R)-3,16-dihydroxy-4,4,10,13,14-pentamethyl-2,3,5,6,12,15,16,17-octahydro-1H-cyclopenta[a]phenanthren-17-yl]-6-methylhept-5-enoic acid	NR3C1
Mol000273	(2R)-2-[(3S,5R,10S,13R,14R,16R,17R)-3,16-dihydroxy-4,4,10,13,14-pentamethyl-2,3,5,6,12,15,16,17-octahydro-1H-cyclopenta[a]phenanthren-17-yl]-6-methylhept-5-enoic acid	TNF
Mol000273	(2R)-2-[(3S,5R,10S,13R,14R,16R,17R)-3,16-dihydroxy-4,4,10,13,14-pentamethyl-2,3,5,6,12,15,16,17-octahydro-1H-cyclopenta[a]phenanthren-17-yl]-6-methylhept-5-enoic acid	HSD11B1
Mol000273	(2R)-2-[(3S,5R,10S,13R,14R,16R,17R)-3,16-dihydroxy-4,4,10,13,14-pentamethyl-2,3,5,6,12,15,16,17-octahydro-1H-cyclopenta[a]phenanthren-17-yl]-6-methylhept-5-enoic acid	AKR1B10
Mol000273	(2R)-2-[(3S,5R,10S,13R,14R,16R,17R)-3,16-dihydroxy-4,4,10,13,14-pentamethyl-2,3,5,6,12,15,16,17-octahydro-1H-cyclopenta[a]phenanthren-17-yl]-6-methylhept-5-enoic acid	POLB
Mol000273	(2R)-2-[(3S,5R,10S,13R,14R,16R,17R)-3,16-dihydroxy-4,4,10,13,14-pentamethyl-2,3,5,6,12,15,16,17-octahydro-1H-cyclopenta[a]phenanthren-17-yl]-6-methylhept-5-enoic acid	CYP19A1
Mol000273	(2R)-2-[(3S,5R,10S,13R,14R,16R,17R)-3,16-dihydroxy-4,4,10,13,14-pentamethyl-2,3,5,6,12,15,16,17-octahydro-1H-cyclopenta[a]phenanthren-17-yl]-6-methylhept-5-enoic acid	PTPN2
Mol000273	(2R)-2-[(3S,5R,10S,13R,14R,16R,17R)-3,16-dihydroxy-4,4,10,13,14-pentamethyl-2,3,5,6,12,15,16,17-octahydro-1H-cyclopenta[a]phenanthren-17-yl]-6-methylhept-5-enoic acid	PLA2G1B
Mol000273	(2R)-2-[(3S,5R,10S,13R,14R,16R,17R)-3,16-dihydroxy-4,4,10,13,14-pentamethyl-2,3,5,6,12,15,16,17-octahydro-1H-cyclopenta[a]phenanthren-17-yl]-6-methylhept-5-enoic acid	CDC25B
Mol000273	(2R)-2-[(3S,5R,10S,13R,14R,16R,17R)-3,16-dihydroxy-4,4,10,13,14-pentamethyl-2,3,5,6,12,15,16,17-octahydro-1H-cyclopenta[a]phenanthren-17-yl]-6-methylhept-5-enoic acid	PTGER2
Mol000273	(2R)-2-[(3S,5R,10S,13R,14R,16R,17R)-3,16-dihydroxy-4,4,10,13,14-pentamethyl-2,3,5,6,12,15,16,17-octahydro-1H-cyclopenta[a]phenanthren-17-yl]-6-methylhept-5-enoic acid	CD81
Mol000273	(2R)-2-[(3S,5R,10S,13R,14R,16R,17R)-3,16-dihydroxy-4,4,10,13,14-pentamethyl-2,3,5,6,12,15,16,17-octahydro-1H-cyclopenta[a]phenanthren-17-yl]-6-methylhept-5-enoic acid	RORC
Mol000273	(2R)-2-[(3S,5R,10S,13R,14R,16R,17R)-3,16-dihydroxy-4,4,10,13,14-pentamethyl-2,3,5,6,12,15,16,17-octahydro-1H-cyclopenta[a]phenanthren-17-yl]-6-methylhept-5-enoic acid	PTPRF
Mol000273	(2R)-2-[(3S,5R,10S,13R,14R,16R,17R)-3,16-dihydroxy-4,4,10,13,14-pentamethyl-2,3,5,6,12,15,16,17-octahydro-1H-cyclopenta[a]phenanthren-17-yl]-6-methylhept-5-enoic acid	ACP1
Mol000273	(2R)-2-[(3S,5R,10S,13R,14R,16R,17R)-3,16-dihydroxy-4,4,10,13,14-pentamethyl-2,3,5,6,12,15,16,17-octahydro-1H-cyclopenta[a]phenanthren-17-yl]-6-methylhept-5-enoic acid	CES2
Mol000273	(2R)-2-[(3S,5R,10S,13R,14R,16R,17R)-3,16-dihydroxy-4,4,10,13,14-pentamethyl-2,3,5,6,12,15,16,17-octahydro-1H-cyclopenta[a]phenanthren-17-yl]-6-methylhept-5-enoic acid	ESR1
Mol000273	(2R)-2-[(3S,5R,10S,13R,14R,16R,17R)-3,16-dihydroxy-4,4,10,13,14-pentamethyl-2,3,5,6,12,15,16,17-octahydro-1H-cyclopenta[a]phenanthren-17-yl]-6-methylhept-5-enoic acid	ESR2
Mol000273	(2R)-2-[(3S,5R,10S,13R,14R,16R,17R)-3,16-dihydroxy-4,4,10,13,14-pentamethyl-2,3,5,6,12,15,16,17-octahydro-1H-cyclopenta[a]phenanthren-17-yl]-6-methylhept-5-enoic acid	HSD11B2
Mol000273	(2R)-2-[(3S,5R,10S,13R,14R,16R,17R)-3,16-dihydroxy-4,4,10,13,14-pentamethyl-2,3,5,6,12,15,16,17-octahydro-1H-cyclopenta[a]phenanthren-17-yl]-6-methylhept-5-enoic acid	VDR
Mol000273	(2R)-2-[(3S,5R,10S,13R,14R,16R,17R)-3,16-dihydroxy-4,4,10,13,14-pentamethyl-2,3,5,6,12,15,16,17-octahydro-1H-cyclopenta[a]phenanthren-17-yl]-6-methylhept-5-enoic acid	PDE4D
Mol000273	(2R)-2-[(3S,5R,10S,13R,14R,16R,17R)-3,16-dihydroxy-4,4,10,13,14-pentamethyl-2,3,5,6,12,15,16,17-octahydro-1H-cyclopenta[a]phenanthren-17-yl]-6-methylhept-5-enoic acid	FNTA
Mol000273	(2R)-2-[(3S,5R,10S,13R,14R,16R,17R)-3,16-dihydroxy-4,4,10,13,14-pentamethyl-2,3,5,6,12,15,16,17-octahydro-1H-cyclopenta[a]phenanthren-17-yl]-6-methylhept-5-enoic acid	PRKCH
Mol000273	(2R)-2-[(3S,5R,10S,13R,14R,16R,17R)-3,16-dihydroxy-4,4,10,13,14-pentamethyl-2,3,5,6,12,15,16,17-octahydro-1H-cyclopenta[a]phenanthren-17-yl]-6-methylhept-5-enoic acid	PTPN11
Mol000273	(2R)-2-[(3S,5R,10S,13R,14R,16R,17R)-3,16-dihydroxy-4,4,10,13,14-pentamethyl-2,3,5,6,12,15,16,17-octahydro-1H-cyclopenta[a]phenanthren-17-yl]-6-methylhept-5-enoic acid	PTGDR2
Mol000273	(2R)-2-[(3S,5R,10S,13R,14R,16R,17R)-3,16-dihydroxy-4,4,10,13,14-pentamethyl-2,3,5,6,12,15,16,17-octahydro-1H-cyclopenta[a]phenanthren-17-yl]-6-methylhept-5-enoic acid	PPARA
Mol000273	(2R)-2-[(3S,5R,10S,13R,14R,16R,17R)-3,16-dihydroxy-4,4,10,13,14-pentamethyl-2,3,5,6,12,15,16,17-octahydro-1H-cyclopenta[a]phenanthren-17-yl]-6-methylhept-5-enoic acid	PPARD
Mol000273	(2R)-2-[(3S,5R,10S,13R,14R,16R,17R)-3,16-dihydroxy-4,4,10,13,14-pentamethyl-2,3,5,6,12,15,16,17-octahydro-1H-cyclopenta[a]phenanthren-17-yl]-6-methylhept-5-enoic acid	PTGER4
Mol000273	(2R)-2-[(3S,5R,10S,13R,14R,16R,17R)-3,16-dihydroxy-4,4,10,13,14-pentamethyl-2,3,5,6,12,15,16,17-octahydro-1H-cyclopenta[a]phenanthren-17-yl]-6-methylhept-5-enoic acid	PTGER1
Mol000273	(2R)-2-[(3S,5R,10S,13R,14R,16R,17R)-3,16-dihydroxy-4,4,10,13,14-pentamethyl-2,3,5,6,12,15,16,17-octahydro-1H-cyclopenta[a]phenanthren-17-yl]-6-methylhept-5-enoic acid	PPARG
Mol000273	(2R)-2-[(3S,5R,10S,13R,14R,16R,17R)-3,16-dihydroxy-4,4,10,13,14-pentamethyl-2,3,5,6,12,15,16,17-octahydro-1H-cyclopenta[a]phenanthren-17-yl]-6-methylhept-5-enoic acid	PTGDR
Mol000273	(2R)-2-[(3S,5R,10S,13R,14R,16R,17R)-3,16-dihydroxy-4,4,10,13,14-pentamethyl-2,3,5,6,12,15,16,17-octahydro-1H-cyclopenta[a]phenanthren-17-yl]-6-methylhept-5-enoic acid	SHBG
Mol000273	(2R)-2-[(3S,5R,10S,13R,14R,16R,17R)-3,16-dihydroxy-4,4,10,13,14-pentamethyl-2,3,5,6,12,15,16,17-octahydro-1H-cyclopenta[a]phenanthren-17-yl]-6-methylhept-5-enoic acid	ALOX5AP
Mol000273	(2R)-2-[(3S,5R,10S,13R,14R,16R,17R)-3,16-dihydroxy-4,4,10,13,14-pentamethyl-2,3,5,6,12,15,16,17-octahydro-1H-cyclopenta[a]phenanthren-17-yl]-6-methylhept-5-enoic acid	SERPINA6
Mol000273	(2R)-2-[(3S,5R,10S,13R,14R,16R,17R)-3,16-dihydroxy-4,4,10,13,14-pentamethyl-2,3,5,6,12,15,16,17-octahydro-1H-cyclopenta[a]phenanthren-17-yl]-6-methylhept-5-enoic acid	PGR
Mol000273	(2R)-2-[(3S,5R,10S,13R,14R,16R,17R)-3,16-dihydroxy-4,4,10,13,14-pentamethyl-2,3,5,6,12,15,16,17-octahydro-1H-cyclopenta[a]phenanthren-17-yl]-6-methylhept-5-enoic acid	CYSLTR1
Mol000273	(2R)-2-[(3S,5R,10S,13R,14R,16R,17R)-3,16-dihydroxy-4,4,10,13,14-pentamethyl-2,3,5,6,12,15,16,17-octahydro-1H-cyclopenta[a]phenanthren-17-yl]-6-methylhept-5-enoic acid	NR1H3
Mol000273	(2R)-2-[(3S,5R,10S,13R,14R,16R,17R)-3,16-dihydroxy-4,4,10,13,14-pentamethyl-2,3,5,6,12,15,16,17-octahydro-1H-cyclopenta[a]phenanthren-17-yl]-6-methylhept-5-enoic acid	G6PD
Mol000273	(2R)-2-[(3S,5R,10S,13R,14R,16R,17R)-3,16-dihydroxy-4,4,10,13,14-pentamethyl-2,3,5,6,12,15,16,17-octahydro-1H-cyclopenta[a]phenanthren-17-yl]-6-methylhept-5-enoic acid	CYP51A1
Mol000273	(2R)-2-[(3S,5R,10S,13R,14R,16R,17R)-3,16-dihydroxy-4,4,10,13,14-pentamethyl-2,3,5,6,12,15,16,17-octahydro-1H-cyclopenta[a]phenanthren-17-yl]-6-methylhept-5-enoic acid	ALOX12
Mol000273	(2R)-2-[(3S,5R,10S,13R,14R,16R,17R)-3,16-dihydroxy-4,4,10,13,14-pentamethyl-2,3,5,6,12,15,16,17-octahydro-1H-cyclopenta[a]phenanthren-17-yl]-6-methylhept-5-enoic acid	PTGER3
Mol000273	(2R)-2-[(3S,5R,10S,13R,14R,16R,17R)-3,16-dihydroxy-4,4,10,13,14-pentamethyl-2,3,5,6,12,15,16,17-octahydro-1H-cyclopenta[a]phenanthren-17-yl]-6-methylhept-5-enoic acid	THRA
Mol000273	(2R)-2-[(3S,5R,10S,13R,14R,16R,17R)-3,16-dihydroxy-4,4,10,13,14-pentamethyl-2,3,5,6,12,15,16,17-octahydro-1H-cyclopenta[a]phenanthren-17-yl]-6-methylhept-5-enoic acid	THRB
Mol000273	(2R)-2-[(3S,5R,10S,13R,14R,16R,17R)-3,16-dihydroxy-4,4,10,13,14-pentamethyl-2,3,5,6,12,15,16,17-octahydro-1H-cyclopenta[a]phenanthren-17-yl]-6-methylhept-5-enoic acid	BACE1
Mol000273	(2R)-2-[(3S,5R,10S,13R,14R,16R,17R)-3,16-dihydroxy-4,4,10,13,14-pentamethyl-2,3,5,6,12,15,16,17-octahydro-1H-cyclopenta[a]phenanthren-17-yl]-6-methylhept-5-enoic acid	MMP13
Mol000273	(2R)-2-[(3S,5R,10S,13R,14R,16R,17R)-3,16-dihydroxy-4,4,10,13,14-pentamethyl-2,3,5,6,12,15,16,17-octahydro-1H-cyclopenta[a]phenanthren-17-yl]-6-methylhept-5-enoic acid	MMP9
Mol000273	(2R)-2-[(3S,5R,10S,13R,14R,16R,17R)-3,16-dihydroxy-4,4,10,13,14-pentamethyl-2,3,5,6,12,15,16,17-octahydro-1H-cyclopenta[a]phenanthren-17-yl]-6-methylhept-5-enoic acid	MMP2
Mol000273	(2R)-2-[(3S,5R,10S,13R,14R,16R,17R)-3,16-dihydroxy-4,4,10,13,14-pentamethyl-2,3,5,6,12,15,16,17-octahydro-1H-cyclopenta[a]phenanthren-17-yl]-6-methylhept-5-enoic acid	MMP10
Mol000273	(2R)-2-[(3S,5R,10S,13R,14R,16R,17R)-3,16-dihydroxy-4,4,10,13,14-pentamethyl-2,3,5,6,12,15,16,17-octahydro-1H-cyclopenta[a]phenanthren-17-yl]-6-methylhept-5-enoic acid	MMP12
Mol000273	(2R)-2-[(3S,5R,10S,13R,14R,16R,17R)-3,16-dihydroxy-4,4,10,13,14-pentamethyl-2,3,5,6,12,15,16,17-octahydro-1H-cyclopenta[a]phenanthren-17-yl]-6-methylhept-5-enoic acid	MMP8
Mol000273	(2R)-2-[(3S,5R,10S,13R,14R,16R,17R)-3,16-dihydroxy-4,4,10,13,14-pentamethyl-2,3,5,6,12,15,16,17-octahydro-1H-cyclopenta[a]phenanthren-17-yl]-6-methylhept-5-enoic acid	HMGCR
Mol000273	(2R)-2-[(3S,5R,10S,13R,14R,16R,17R)-3,16-dihydroxy-4,4,10,13,14-pentamethyl-2,3,5,6,12,15,16,17-octahydro-1H-cyclopenta[a]phenanthren-17-yl]-6-methylhept-5-enoic acid	MMP3
Mol000273	(2R)-2-[(3S,5R,10S,13R,14R,16R,17R)-3,16-dihydroxy-4,4,10,13,14-pentamethyl-2,3,5,6,12,15,16,17-octahydro-1H-cyclopenta[a]phenanthren-17-yl]-6-methylhept-5-enoic acid	MMP1
Mol000273	(2R)-2-[(3S,5R,10S,13R,14R,16R,17R)-3,16-dihydroxy-4,4,10,13,14-pentamethyl-2,3,5,6,12,15,16,17-octahydro-1H-cyclopenta[a]phenanthren-17-yl]-6-methylhept-5-enoic acid	NPC1L1
Mol000273	(2R)-2-[(3S,5R,10S,13R,14R,16R,17R)-3,16-dihydroxy-4,4,10,13,14-pentamethyl-2,3,5,6,12,15,16,17-octahydro-1H-cyclopenta[a]phenanthren-17-yl]-6-methylhept-5-enoic acid	SIGMAR1
Mol000273	(2R)-2-[(3S,5R,10S,13R,14R,16R,17R)-3,16-dihydroxy-4,4,10,13,14-pentamethyl-2,3,5,6,12,15,16,17-octahydro-1H-cyclopenta[a]phenanthren-17-yl]-6-methylhept-5-enoic acid	CYP17A1
Mol000273	(2R)-2-[(3S,5R,10S,13R,14R,16R,17R)-3,16-dihydroxy-4,4,10,13,14-pentamethyl-2,3,5,6,12,15,16,17-octahydro-1H-cyclopenta[a]phenanthren-17-yl]-6-methylhept-5-enoic acid	RASGRP3
Mol000273	(2R)-2-[(3S,5R,10S,13R,14R,16R,17R)-3,16-dihydroxy-4,4,10,13,14-pentamethyl-2,3,5,6,12,15,16,17-octahydro-1H-cyclopenta[a]phenanthren-17-yl]-6-methylhept-5-enoic acid	AGTR1
Mol000273	(2R)-2-[(3S,5R,10S,13R,14R,16R,17R)-3,16-dihydroxy-4,4,10,13,14-pentamethyl-2,3,5,6,12,15,16,17-octahydro-1H-cyclopenta[a]phenanthren-17-yl]-6-methylhept-5-enoic acid	HAO1
Mol000273	(2R)-2-[(3S,5R,10S,13R,14R,16R,17R)-3,16-dihydroxy-4,4,10,13,14-pentamethyl-2,3,5,6,12,15,16,17-octahydro-1H-cyclopenta[a]phenanthren-17-yl]-6-methylhept-5-enoic acid	OPRD1
Mol000273	(2R)-2-[(3S,5R,10S,13R,14R,16R,17R)-3,16-dihydroxy-4,4,10,13,14-pentamethyl-2,3,5,6,12,15,16,17-octahydro-1H-cyclopenta[a]phenanthren-17-yl]-6-methylhept-5-enoic acid	OPRK1
Mol000273	(2R)-2-[(3S,5R,10S,13R,14R,16R,17R)-3,16-dihydroxy-4,4,10,13,14-pentamethyl-2,3,5,6,12,15,16,17-octahydro-1H-cyclopenta[a]phenanthren-17-yl]-6-methylhept-5-enoic acid	MDM2
Mol000273	(2R)-2-[(3S,5R,10S,13R,14R,16R,17R)-3,16-dihydroxy-4,4,10,13,14-pentamethyl-2,3,5,6,12,15,16,17-octahydro-1H-cyclopenta[a]phenanthren-17-yl]-6-methylhept-5-enoic acid	FABP1
Mol000273	(2R)-2-[(3S,5R,10S,13R,14R,16R,17R)-3,16-dihydroxy-4,4,10,13,14-pentamethyl-2,3,5,6,12,15,16,17-octahydro-1H-cyclopenta[a]phenanthren-17-yl]-6-methylhept-5-enoic acid	EDNRA
Mol000273	(2R)-2-[(3S,5R,10S,13R,14R,16R,17R)-3,16-dihydroxy-4,4,10,13,14-pentamethyl-2,3,5,6,12,15,16,17-octahydro-1H-cyclopenta[a]phenanthren-17-yl]-6-methylhept-5-enoic acid	SLC10A2
Mol000273	(2R)-2-[(3S,5R,10S,13R,14R,16R,17R)-3,16-dihydroxy-4,4,10,13,14-pentamethyl-2,3,5,6,12,15,16,17-octahydro-1H-cyclopenta[a]phenanthren-17-yl]-6-methylhept-5-enoic acid	SLC10A1
Mol000273	(2R)-2-[(3S,5R,10S,13R,14R,16R,17R)-3,16-dihydroxy-4,4,10,13,14-pentamethyl-2,3,5,6,12,15,16,17-octahydro-1H-cyclopenta[a]phenanthren-17-yl]-6-methylhept-5-enoic acid	PTGFR
Mol000273	(2R)-2-[(3S,5R,10S,13R,14R,16R,17R)-3,16-dihydroxy-4,4,10,13,14-pentamethyl-2,3,5,6,12,15,16,17-octahydro-1H-cyclopenta[a]phenanthren-17-yl]-6-methylhept-5-enoic acid	BCHE
Mol000273	(2R)-2-[(3S,5R,10S,13R,14R,16R,17R)-3,16-dihydroxy-4,4,10,13,14-pentamethyl-2,3,5,6,12,15,16,17-octahydro-1H-cyclopenta[a]phenanthren-17-yl]-6-methylhept-5-enoic acid	CTSA
Mol000273	(2R)-2-[(3S,5R,10S,13R,14R,16R,17R)-3,16-dihydroxy-4,4,10,13,14-pentamethyl-2,3,5,6,12,15,16,17-octahydro-1H-cyclopenta[a]phenanthren-17-yl]-6-methylhept-5-enoic acid	TRPM8
Mol000273	(2R)-2-[(3S,5R,10S,13R,14R,16R,17R)-3,16-dihydroxy-4,4,10,13,14-pentamethyl-2,3,5,6,12,15,16,17-octahydro-1H-cyclopenta[a]phenanthren-17-yl]-6-methylhept-5-enoic acid	ITGAV
Mol000273	(2R)-2-[(3S,5R,10S,13R,14R,16R,17R)-3,16-dihydroxy-4,4,10,13,14-pentamethyl-2,3,5,6,12,15,16,17-octahydro-1H-cyclopenta[a]phenanthren-17-yl]-6-methylhept-5-enoic acid	PREP
Mol000273	(2R)-2-[(3S,5R,10S,13R,14R,16R,17R)-3,16-dihydroxy-4,4,10,13,14-pentamethyl-2,3,5,6,12,15,16,17-octahydro-1H-cyclopenta[a]phenanthren-17-yl]-6-methylhept-5-enoic acid	FNTB
Mol000273	(2R)-2-[(3S,5R,10S,13R,14R,16R,17R)-3,16-dihydroxy-4,4,10,13,14-pentamethyl-2,3,5,6,12,15,16,17-octahydro-1H-cyclopenta[a]phenanthren-17-yl]-6-methylhept-5-enoic acid	ITGB3
Mol000273	(2R)-2-[(3S,5R,10S,13R,14R,16R,17R)-3,16-dihydroxy-4,4,10,13,14-pentamethyl-2,3,5,6,12,15,16,17-octahydro-1H-cyclopenta[a]phenanthren-17-yl]-6-methylhept-5-enoic acid	NR3C2
Mol000275	trametenolic acid	PTGES
Mol000275	trametenolic acid	PTPN1
Mol000275	trametenolic acid	PTPN2
Mol000275	trametenolic acid	AKR1B10
Mol000275	trametenolic acid	HSD11B1
Mol000275	trametenolic acid	CES2
Mol000275	trametenolic acid	SERPINA6
Mol000275	trametenolic acid	SHBG
Mol000275	trametenolic acid	G6PD
Mol000275	trametenolic acid	CYP51A1
Mol000275	trametenolic acid	POLB
Mol000275	trametenolic acid	RORC
Mol000275	trametenolic acid	PDE4D
Mol000275	trametenolic acid	PTPRF
Mol000275	trametenolic acid	ACP1
Mol000275	trametenolic acid	FABP4
Mol000275	trametenolic acid	FAAH
Mol000275	trametenolic acid	FABP3
Mol000275	trametenolic acid	FABP5
Mol000275	trametenolic acid	FABP1
Mol000275	trametenolic acid	PTPN6
Mol000275	trametenolic acid	CYP19A1
Mol000275	trametenolic acid	NPC1L1
Mol000275	trametenolic acid	SIGMAR1
Mol000275	trametenolic acid	CYP17A1
Mol000275	trametenolic acid	NOS2
Mol000275	trametenolic acid	PLA2G1B
Mol000275	trametenolic acid	CDC25B
Mol000275	trametenolic acid	SAE1
Mol000275	trametenolic acid	PTPN11
Mol000275	trametenolic acid	SCD
Mol000275	trametenolic acid	CD81
Mol000275	trametenolic acid	PPARG
Mol000275	trametenolic acid	MAPK3
Mol000275	trametenolic acid	TERT
Mol000275	trametenolic acid	HSD11B2
Mol000275	trametenolic acid	NR3C1
Mol000275	trametenolic acid	PRKCH
Mol000275	trametenolic acid	TOP1
Mol000275	trametenolic acid	NR1H3
Mol000275	trametenolic acid	FNTA
Mol000275	trametenolic acid	HMGCR
Mol000275	trametenolic acid	RORA
Mol000275	trametenolic acid	PREP
Mol000275	trametenolic acid	AR
Mol000275	trametenolic acid	PPARA
Mol000275	trametenolic acid	TOP2A
Mol000275	trametenolic acid	CDC25A
Mol000275	trametenolic acid	PGR
Mol000275	trametenolic acid	PTGS1
Mol000275	trametenolic acid	FFAR1
Mol000275	trametenolic acid	PPARD
Mol000275	trametenolic acid	SRD5A2
Mol000275	trametenolic acid	ESR2
Mol000275	trametenolic acid	BCHE
Mol000275	trametenolic acid	PTGER2
Mol000275	trametenolic acid	CHRM2
Mol000275	trametenolic acid	SLC6A4
Mol000275	trametenolic acid	CYP2C19
Mol000275	trametenolic acid	BACE1
Mol000275	trametenolic acid	SLC6A3
Mol000275	trametenolic acid	ADORA3
Mol000275	trametenolic acid	ALOX5
Mol000275	trametenolic acid	PTGER1
Mol000275	trametenolic acid	SREBF2
Mol000275	trametenolic acid	IDO1
Mol000275	trametenolic acid	ACHE
Mol000275	trametenolic acid	CES1
Mol000275	trametenolic acid	PTGER4
Mol000275	trametenolic acid	SRD5A1
Mol000275	trametenolic acid	NR1I2
Mol000275	trametenolic acid	HSD17B3
Mol000275	trametenolic acid	PTGS2
Mol000275	trametenolic acid	PTGER3
Mol000275	trametenolic acid	SLC22A6
Mol000275	trametenolic acid	CDC25C
Mol000275	trametenolic acid	LTB4R
Mol000275	trametenolic acid	NR1I3
Mol000275	trametenolic acid	HSD17B2
Mol000275	trametenolic acid	TRPV1
Mol000275	trametenolic acid	NR1H4
Mol000275	trametenolic acid	TNF
Mol000275	trametenolic acid	ESR1
Mol000275	trametenolic acid	SLC6A2
Mol000275	trametenolic acid	CYSLTR1
Mol000275	trametenolic acid	PTGIR
Mol000275	trametenolic acid	FNTB
Mol000275	trametenolic acid	UBA2
Mol000275	trametenolic acid	NR3C2
Mol000275	trametenolic acid	ADH1C
Mol000275	trametenolic acid	AKR1C1
Mol000275	trametenolic acid	AKR1C2
Mol000275	trametenolic acid	ANXA1
Mol000275	trametenolic acid	CLEC4E
Mol000275	trametenolic acid	COX4I1
Mol000275	trametenolic acid	COX5A
Mol000275	trametenolic acid	COX5B
Mol000275	trametenolic acid	COX6A2
Mol000275	trametenolic acid	COX6B1
Mol000275	trametenolic acid	COX6C
Mol000275	trametenolic acid	COX7A1
Mol000275	trametenolic acid	COX7B
Mol000275	trametenolic acid	COX7C
Mol000275	trametenolic acid	COX8A
Mol000275	trametenolic acid	CYP27B1
Mol000275	trametenolic acid	EFTUD1
Mol000275	trametenolic acid	ESRRG
Mol000275	trametenolic acid	FABP6
Mol000275	trametenolic acid	FECH
Mol000275	trametenolic acid	GABRA1
Mol000275	trametenolic acid	GABRA2
Mol000275	trametenolic acid	GABRA3
Mol000275	trametenolic acid	GABRA4
Mol000275	trametenolic acid	GABRA5
Mol000275	trametenolic acid	GABRA6
Mol000275	trametenolic acid	GABRB1
Mol000275	trametenolic acid	GABRB2
Mol000275	trametenolic acid	GABRB3
Mol000275	trametenolic acid	GABRD
Mol000275	trametenolic acid	GABRE
Mol000275	trametenolic acid	GABRG1
Mol000275	trametenolic acid	GABRG2
Mol000275	trametenolic acid	GABRG3
Mol000275	trametenolic acid	GABRP
Mol000275	trametenolic acid	GABRQ
Mol000275	trametenolic acid	GPBAR1
Mol000275	trametenolic acid	GRIN1
Mol000275	trametenolic acid	GRIN2A
Mol000275	trametenolic acid	GRIN2B
Mol000275	trametenolic acid	GRIN2C
Mol000275	trametenolic acid	GRIN2D
Mol000275	trametenolic acid	GRIN3A
Mol000275	trametenolic acid	GRIN3B
Mol000275	trametenolic acid	GSTP1
Mol000275	trametenolic acid	HOXA10
Mol000275	trametenolic acid	HSD17B1
Mol000275	trametenolic acid	HSD3B1
Mol000275	trametenolic acid	IGHG2
Mol000275	trametenolic acid	LIP3
Mol000275	trametenolic acid	LSS
Mol000275	trametenolic acid	MT-CO1
Mol000275	trametenolic acid	MT-CO2
Mol000275	trametenolic acid	MT-CO3
Mol000275	trametenolic acid	NCOA2
Mol000275	trametenolic acid	NFKB1
Mol000275	trametenolic acid	NFKB2
Mol000275	trametenolic acid	NPPB
Mol000275	trametenolic acid	PRLR
Mol000275	trametenolic acid	RXRA
Mol000275	trametenolic acid	SULT2A1
Mol000275	trametenolic acid	SULT2B1
Mol000275	trametenolic acid	VDR
Mol000276	7,9(11)-dehydropachymic acid	NR3C1
Mol000276	7,9(11)-dehydropachymic acid	AR
Mol000276	7,9(11)-dehydropachymic acid	PTPN1
Mol000276	7,9(11)-dehydropachymic acid	CYP17A1
Mol000276	7,9(11)-dehydropachymic acid	NR3C2
Mol000276	7,9(11)-dehydropachymic acid	HMGCR
Mol000276	7,9(11)-dehydropachymic acid	FNTA
Mol000276	7,9(11)-dehydropachymic acid	SLC6A2
Mol000276	7,9(11)-dehydropachymic acid	TACR2
Mol000276	7,9(11)-dehydropachymic acid	SLC6A3
Mol000276	7,9(11)-dehydropachymic acid	CYP19A1
Mol000276	7,9(11)-dehydropachymic acid	HSD11B1
Mol000276	7,9(11)-dehydropachymic acid	F2
Mol000276	7,9(11)-dehydropachymic acid	SHBG
Mol000276	7,9(11)-dehydropachymic acid	AKR1C2
Mol000276	7,9(11)-dehydropachymic acid	AKR1C1
Mol000276	7,9(11)-dehydropachymic acid	EPAS1
Mol000276	7,9(11)-dehydropachymic acid	PLA2G2A
Mol000276	7,9(11)-dehydropachymic acid	SERPINA6
Mol000276	7,9(11)-dehydropachymic acid	NLRP3
Mol000276	7,9(11)-dehydropachymic acid	CES2
Mol000276	7,9(11)-dehydropachymic acid	PTPN2
Mol000276	7,9(11)-dehydropachymic acid	PGR
Mol000276	7,9(11)-dehydropachymic acid	HSD11B2
Mol000276	7,9(11)-dehydropachymic acid	CTRC
Mol000276	7,9(11)-dehydropachymic acid	CYSLTR1
Mol000276	7,9(11)-dehydropachymic acid	NOS2
Mol000276	7,9(11)-dehydropachymic acid	VDR
Mol000276	7,9(11)-dehydropachymic acid	ALOX5
Mol000276	7,9(11)-dehydropachymic acid	TOP2A
Mol000276	7,9(11)-dehydropachymic acid	ALOX5AP
Mol000276	7,9(11)-dehydropachymic acid	CALCRL
Mol000276	7,9(11)-dehydropachymic acid	PRSS1
Mol000276	7,9(11)-dehydropachymic acid	FNTB
Mol000276	7,9(11)-dehydropachymic acid	PTGES
Mol000279	Cerevisterol	NR1H3
Mol000279	Cerevisterol	NPC1L1
Mol000279	Cerevisterol	RORC
Mol000279	Cerevisterol	RORA
Mol000279	Cerevisterol	HMGCR
Mol000279	Cerevisterol	AR
Mol000279	Cerevisterol	CYP51A1
Mol000279	Cerevisterol	PYGL
Mol000279	Cerevisterol	VDR
Mol000279	Cerevisterol	PTGFR
Mol000279	Cerevisterol	PTGER3
Mol000279	Cerevisterol	PTGDR
Mol000279	Cerevisterol	PTPN1
Mol000279	Cerevisterol	CYP17A1
Mol000279	Cerevisterol	AVPR1A
Mol000279	Cerevisterol	MTNR1A
Mol000279	Cerevisterol	MTNR1B
Mol000279	Cerevisterol	GPR55
Mol000279	Cerevisterol	PFKFB3
Mol000279	Cerevisterol	GPR18
Mol000279	Cerevisterol	CNR2
Mol000279	Cerevisterol	CYP19A1
Mol000279	Cerevisterol	ESR1
Mol000279	Cerevisterol	SHBG
Mol000279	Cerevisterol	PSEN2
Mol000279	Cerevisterol	HSD11B1
Mol000279	Cerevisterol	EGFR
Mol000279	Cerevisterol	SLC6A4
Mol000279	Cerevisterol	SMO
Mol000279	Cerevisterol	CSF1R
Mol000279	Cerevisterol	CCND1
Mol000279	Cerevisterol	KIT
Mol000279	Cerevisterol	PRKCB
Mol000279	Cerevisterol	PRKCE
Mol000279	Cerevisterol	CCR1
Mol000279	Cerevisterol	NR1I2
Mol000279	Cerevisterol	SREBF2
Mol000279	Cerevisterol	MAPK14
Mol000279	Cerevisterol	MDM2
Mol000279	Cerevisterol	ESR2
Mol000279	Cerevisterol	GSK3B
Mol000279	Cerevisterol	ACHE
Mol000279	Cerevisterol	ALK
Mol000279	Cerevisterol	TRPV1
Mol000279	Cerevisterol	MGLL
Mol000279	Cerevisterol	PRKCA
Mol000279	Cerevisterol	PTGER1
Mol000279	Cerevisterol	SLC6A2
Mol000279	Cerevisterol	MTOR
Mol000279	Cerevisterol	PIM1
Mol000279	Cerevisterol	PIM3
Mol000279	Cerevisterol	CDK2
Mol000279	Cerevisterol	GRM2
Mol000279	Cerevisterol	DGAT1
Mol000279	Cerevisterol	MDM4
Mol000279	Cerevisterol	PDE2A
Mol000279	Cerevisterol	PDE4B
Mol000279	Cerevisterol	MET
Mol000279	Cerevisterol	OPRL1
Mol000279	Cerevisterol	CDK9
Mol000279	Cerevisterol	IL6ST
Mol000279	Cerevisterol	ADORA1
Mol000279	Cerevisterol	ADORA2A
Mol000279	Cerevisterol	CALCRL
Mol000279	Cerevisterol	KDR
Mol000279	Cerevisterol	FGFR2
Mol000279	Cerevisterol	HCRTR2
Mol000279	Cerevisterol	HCRTR1
Mol000279	Cerevisterol	TNF
Mol000279	Cerevisterol	CCNE2
Mol000279	Cerevisterol	IKBKB
Mol000279	Cerevisterol	CHUK
Mol000279	Cerevisterol	CYP2C19
Mol000279	Cerevisterol	MAPK8
Mol000279	Cerevisterol	OPRM1
Mol000279	Cerevisterol	OPRK1
Mol000279	Cerevisterol	NTRK1
Mol000279	Cerevisterol	OPRD1
Mol000279	Cerevisterol	NR1H2
Mol000279	Cerevisterol	MAST3
Mol000279	Cerevisterol	PDGFRB
Mol000279	Cerevisterol	METAP1
Mol000279	Cerevisterol	SRC
Mol000279	Cerevisterol	AKR1C3
Mol000279	Cerevisterol	CHRM2
Mol000279	Cerevisterol	PDE3A
Mol000279	Cerevisterol	PDE3B
Mol000279	Cerevisterol	CYP2D6
Mol000279	Cerevisterol	CYP2C9
Mol000279	Cerevisterol	CYP3A4
Mol000279	Cerevisterol	S1PR3
Mol000279	Cerevisterol	S1PR1
Mol000279	Cerevisterol	CA7
Mol000279	Cerevisterol	CA4
Mol000279	Cerevisterol	BCHE
Mol000279	Cerevisterol	CTSL
Mol000279	Cerevisterol	CCNT1
Mol000279	Cerevisterol	CDK6
Mol000279	Cerevisterol	CDK4
Mol000279	Cerevisterol	SERPINA6
Mol000279	Cerevisterol	CCNA1
Mol000279	Cerevisterol	PSENEN
Mol000279	Cerevisterol	NCSTN
Mol000279	Cerevisterol	APH1A
Mol000279	Cerevisterol	PSEN1
Mol000279	Cerevisterol	APH1B
Mol000279	Cerevisterol	CCNA2
Mol000279	Cerevisterol	CCNE1
Mol000279	Cerevisterol	PGR
Mol000279	Cerevisterol	NR3C2
Mol000280	(2R)-2-[(3S,5R,10S,13R,14R,16R,17R)-3,16-dihydroxy-4,4,10,13,14-pentamethyl-2,3,5,6,12,15,16,17-octahydro-1H-cyclopenta[a]phenanthren-17-yl]-5-isopropyl-hex-5-enoic acid	TOP2A
Mol000280	(2R)-2-[(3S,5R,10S,13R,14R,16R,17R)-3,16-dihydroxy-4,4,10,13,14-pentamethyl-2,3,5,6,12,15,16,17-octahydro-1H-cyclopenta[a]phenanthren-17-yl]-5-isopropyl-hex-5-enoic acid	PTGES
Mol000280	(2R)-2-[(3S,5R,10S,13R,14R,16R,17R)-3,16-dihydroxy-4,4,10,13,14-pentamethyl-2,3,5,6,12,15,16,17-octahydro-1H-cyclopenta[a]phenanthren-17-yl]-5-isopropyl-hex-5-enoic acid	AR
Mol000280	(2R)-2-[(3S,5R,10S,13R,14R,16R,17R)-3,16-dihydroxy-4,4,10,13,14-pentamethyl-2,3,5,6,12,15,16,17-octahydro-1H-cyclopenta[a]phenanthren-17-yl]-5-isopropyl-hex-5-enoic acid	NOS2
Mol000280	(2R)-2-[(3S,5R,10S,13R,14R,16R,17R)-3,16-dihydroxy-4,4,10,13,14-pentamethyl-2,3,5,6,12,15,16,17-octahydro-1H-cyclopenta[a]phenanthren-17-yl]-5-isopropyl-hex-5-enoic acid	HSD11B1
Mol000280	(2R)-2-[(3S,5R,10S,13R,14R,16R,17R)-3,16-dihydroxy-4,4,10,13,14-pentamethyl-2,3,5,6,12,15,16,17-octahydro-1H-cyclopenta[a]phenanthren-17-yl]-5-isopropyl-hex-5-enoic acid	POLB
Mol000280	(2R)-2-[(3S,5R,10S,13R,14R,16R,17R)-3,16-dihydroxy-4,4,10,13,14-pentamethyl-2,3,5,6,12,15,16,17-octahydro-1H-cyclopenta[a]phenanthren-17-yl]-5-isopropyl-hex-5-enoic acid	TNF
Mol000280	(2R)-2-[(3S,5R,10S,13R,14R,16R,17R)-3,16-dihydroxy-4,4,10,13,14-pentamethyl-2,3,5,6,12,15,16,17-octahydro-1H-cyclopenta[a]phenanthren-17-yl]-5-isopropyl-hex-5-enoic acid	PTPN2
Mol000280	(2R)-2-[(3S,5R,10S,13R,14R,16R,17R)-3,16-dihydroxy-4,4,10,13,14-pentamethyl-2,3,5,6,12,15,16,17-octahydro-1H-cyclopenta[a]phenanthren-17-yl]-5-isopropyl-hex-5-enoic acid	PLA2G1B
Mol000280	(2R)-2-[(3S,5R,10S,13R,14R,16R,17R)-3,16-dihydroxy-4,4,10,13,14-pentamethyl-2,3,5,6,12,15,16,17-octahydro-1H-cyclopenta[a]phenanthren-17-yl]-5-isopropyl-hex-5-enoic acid	CDC25B
Mol000280	(2R)-2-[(3S,5R,10S,13R,14R,16R,17R)-3,16-dihydroxy-4,4,10,13,14-pentamethyl-2,3,5,6,12,15,16,17-octahydro-1H-cyclopenta[a]phenanthren-17-yl]-5-isopropyl-hex-5-enoic acid	AKR1B10
Mol000280	(2R)-2-[(3S,5R,10S,13R,14R,16R,17R)-3,16-dihydroxy-4,4,10,13,14-pentamethyl-2,3,5,6,12,15,16,17-octahydro-1H-cyclopenta[a]phenanthren-17-yl]-5-isopropyl-hex-5-enoic acid	NR3C1
Mol000280	(2R)-2-[(3S,5R,10S,13R,14R,16R,17R)-3,16-dihydroxy-4,4,10,13,14-pentamethyl-2,3,5,6,12,15,16,17-octahydro-1H-cyclopenta[a]phenanthren-17-yl]-5-isopropyl-hex-5-enoic acid	RORC
Mol000280	(2R)-2-[(3S,5R,10S,13R,14R,16R,17R)-3,16-dihydroxy-4,4,10,13,14-pentamethyl-2,3,5,6,12,15,16,17-octahydro-1H-cyclopenta[a]phenanthren-17-yl]-5-isopropyl-hex-5-enoic acid	PTPRF
Mol000280	(2R)-2-[(3S,5R,10S,13R,14R,16R,17R)-3,16-dihydroxy-4,4,10,13,14-pentamethyl-2,3,5,6,12,15,16,17-octahydro-1H-cyclopenta[a]phenanthren-17-yl]-5-isopropyl-hex-5-enoic acid	ACP1
Mol000280	(2R)-2-[(3S,5R,10S,13R,14R,16R,17R)-3,16-dihydroxy-4,4,10,13,14-pentamethyl-2,3,5,6,12,15,16,17-octahydro-1H-cyclopenta[a]phenanthren-17-yl]-5-isopropyl-hex-5-enoic acid	CD81
Mol000280	(2R)-2-[(3S,5R,10S,13R,14R,16R,17R)-3,16-dihydroxy-4,4,10,13,14-pentamethyl-2,3,5,6,12,15,16,17-octahydro-1H-cyclopenta[a]phenanthren-17-yl]-5-isopropyl-hex-5-enoic acid	CYP19A1
Mol000280	(2R)-2-[(3S,5R,10S,13R,14R,16R,17R)-3,16-dihydroxy-4,4,10,13,14-pentamethyl-2,3,5,6,12,15,16,17-octahydro-1H-cyclopenta[a]phenanthren-17-yl]-5-isopropyl-hex-5-enoic acid	PDE4D
Mol000280	(2R)-2-[(3S,5R,10S,13R,14R,16R,17R)-3,16-dihydroxy-4,4,10,13,14-pentamethyl-2,3,5,6,12,15,16,17-octahydro-1H-cyclopenta[a]phenanthren-17-yl]-5-isopropyl-hex-5-enoic acid	FNTA
Mol000280	(2R)-2-[(3S,5R,10S,13R,14R,16R,17R)-3,16-dihydroxy-4,4,10,13,14-pentamethyl-2,3,5,6,12,15,16,17-octahydro-1H-cyclopenta[a]phenanthren-17-yl]-5-isopropyl-hex-5-enoic acid	VDR
Mol000280	(2R)-2-[(3S,5R,10S,13R,14R,16R,17R)-3,16-dihydroxy-4,4,10,13,14-pentamethyl-2,3,5,6,12,15,16,17-octahydro-1H-cyclopenta[a]phenanthren-17-yl]-5-isopropyl-hex-5-enoic acid	CES2
Mol000280	(2R)-2-[(3S,5R,10S,13R,14R,16R,17R)-3,16-dihydroxy-4,4,10,13,14-pentamethyl-2,3,5,6,12,15,16,17-octahydro-1H-cyclopenta[a]phenanthren-17-yl]-5-isopropyl-hex-5-enoic acid	HSD11B2
Mol000280	(2R)-2-[(3S,5R,10S,13R,14R,16R,17R)-3,16-dihydroxy-4,4,10,13,14-pentamethyl-2,3,5,6,12,15,16,17-octahydro-1H-cyclopenta[a]phenanthren-17-yl]-5-isopropyl-hex-5-enoic acid	ESR1
Mol000280	(2R)-2-[(3S,5R,10S,13R,14R,16R,17R)-3,16-dihydroxy-4,4,10,13,14-pentamethyl-2,3,5,6,12,15,16,17-octahydro-1H-cyclopenta[a]phenanthren-17-yl]-5-isopropyl-hex-5-enoic acid	ESR2
Mol000280	(2R)-2-[(3S,5R,10S,13R,14R,16R,17R)-3,16-dihydroxy-4,4,10,13,14-pentamethyl-2,3,5,6,12,15,16,17-octahydro-1H-cyclopenta[a]phenanthren-17-yl]-5-isopropyl-hex-5-enoic acid	PRKCH
Mol000280	(2R)-2-[(3S,5R,10S,13R,14R,16R,17R)-3,16-dihydroxy-4,4,10,13,14-pentamethyl-2,3,5,6,12,15,16,17-octahydro-1H-cyclopenta[a]phenanthren-17-yl]-5-isopropyl-hex-5-enoic acid	PTPN11
Mol000280	(2R)-2-[(3S,5R,10S,13R,14R,16R,17R)-3,16-dihydroxy-4,4,10,13,14-pentamethyl-2,3,5,6,12,15,16,17-octahydro-1H-cyclopenta[a]phenanthren-17-yl]-5-isopropyl-hex-5-enoic acid	PTGER2
Mol000280	(2R)-2-[(3S,5R,10S,13R,14R,16R,17R)-3,16-dihydroxy-4,4,10,13,14-pentamethyl-2,3,5,6,12,15,16,17-octahydro-1H-cyclopenta[a]phenanthren-17-yl]-5-isopropyl-hex-5-enoic acid	PTGDR2
Mol000280	(2R)-2-[(3S,5R,10S,13R,14R,16R,17R)-3,16-dihydroxy-4,4,10,13,14-pentamethyl-2,3,5,6,12,15,16,17-octahydro-1H-cyclopenta[a]phenanthren-17-yl]-5-isopropyl-hex-5-enoic acid	ALOX5AP
Mol000280	(2R)-2-[(3S,5R,10S,13R,14R,16R,17R)-3,16-dihydroxy-4,4,10,13,14-pentamethyl-2,3,5,6,12,15,16,17-octahydro-1H-cyclopenta[a]phenanthren-17-yl]-5-isopropyl-hex-5-enoic acid	PPARA
Mol000280	(2R)-2-[(3S,5R,10S,13R,14R,16R,17R)-3,16-dihydroxy-4,4,10,13,14-pentamethyl-2,3,5,6,12,15,16,17-octahydro-1H-cyclopenta[a]phenanthren-17-yl]-5-isopropyl-hex-5-enoic acid	PPARD
Mol000280	(2R)-2-[(3S,5R,10S,13R,14R,16R,17R)-3,16-dihydroxy-4,4,10,13,14-pentamethyl-2,3,5,6,12,15,16,17-octahydro-1H-cyclopenta[a]phenanthren-17-yl]-5-isopropyl-hex-5-enoic acid	CYSLTR1
Mol000280	(2R)-2-[(3S,5R,10S,13R,14R,16R,17R)-3,16-dihydroxy-4,4,10,13,14-pentamethyl-2,3,5,6,12,15,16,17-octahydro-1H-cyclopenta[a]phenanthren-17-yl]-5-isopropyl-hex-5-enoic acid	PPARG
Mol000280	(2R)-2-[(3S,5R,10S,13R,14R,16R,17R)-3,16-dihydroxy-4,4,10,13,14-pentamethyl-2,3,5,6,12,15,16,17-octahydro-1H-cyclopenta[a]phenanthren-17-yl]-5-isopropyl-hex-5-enoic acid	SHBG
Mol000280	(2R)-2-[(3S,5R,10S,13R,14R,16R,17R)-3,16-dihydroxy-4,4,10,13,14-pentamethyl-2,3,5,6,12,15,16,17-octahydro-1H-cyclopenta[a]phenanthren-17-yl]-5-isopropyl-hex-5-enoic acid	SERPINA6
Mol000280	(2R)-2-[(3S,5R,10S,13R,14R,16R,17R)-3,16-dihydroxy-4,4,10,13,14-pentamethyl-2,3,5,6,12,15,16,17-octahydro-1H-cyclopenta[a]phenanthren-17-yl]-5-isopropyl-hex-5-enoic acid	PTGER4
Mol000280	(2R)-2-[(3S,5R,10S,13R,14R,16R,17R)-3,16-dihydroxy-4,4,10,13,14-pentamethyl-2,3,5,6,12,15,16,17-octahydro-1H-cyclopenta[a]phenanthren-17-yl]-5-isopropyl-hex-5-enoic acid	MDM2
Mol000280	(2R)-2-[(3S,5R,10S,13R,14R,16R,17R)-3,16-dihydroxy-4,4,10,13,14-pentamethyl-2,3,5,6,12,15,16,17-octahydro-1H-cyclopenta[a]phenanthren-17-yl]-5-isopropyl-hex-5-enoic acid	NR1H3
Mol000280	(2R)-2-[(3S,5R,10S,13R,14R,16R,17R)-3,16-dihydroxy-4,4,10,13,14-pentamethyl-2,3,5,6,12,15,16,17-octahydro-1H-cyclopenta[a]phenanthren-17-yl]-5-isopropyl-hex-5-enoic acid	MMP3
Mol000280	(2R)-2-[(3S,5R,10S,13R,14R,16R,17R)-3,16-dihydroxy-4,4,10,13,14-pentamethyl-2,3,5,6,12,15,16,17-octahydro-1H-cyclopenta[a]phenanthren-17-yl]-5-isopropyl-hex-5-enoic acid	MMP1
Mol000280	(2R)-2-[(3S,5R,10S,13R,14R,16R,17R)-3,16-dihydroxy-4,4,10,13,14-pentamethyl-2,3,5,6,12,15,16,17-octahydro-1H-cyclopenta[a]phenanthren-17-yl]-5-isopropyl-hex-5-enoic acid	MMP2
Mol000280	(2R)-2-[(3S,5R,10S,13R,14R,16R,17R)-3,16-dihydroxy-4,4,10,13,14-pentamethyl-2,3,5,6,12,15,16,17-octahydro-1H-cyclopenta[a]phenanthren-17-yl]-5-isopropyl-hex-5-enoic acid	G6PD
Mol000280	(2R)-2-[(3S,5R,10S,13R,14R,16R,17R)-3,16-dihydroxy-4,4,10,13,14-pentamethyl-2,3,5,6,12,15,16,17-octahydro-1H-cyclopenta[a]phenanthren-17-yl]-5-isopropyl-hex-5-enoic acid	CYP51A1
Mol000280	(2R)-2-[(3S,5R,10S,13R,14R,16R,17R)-3,16-dihydroxy-4,4,10,13,14-pentamethyl-2,3,5,6,12,15,16,17-octahydro-1H-cyclopenta[a]phenanthren-17-yl]-5-isopropyl-hex-5-enoic acid	ALOX12
Mol000280	(2R)-2-[(3S,5R,10S,13R,14R,16R,17R)-3,16-dihydroxy-4,4,10,13,14-pentamethyl-2,3,5,6,12,15,16,17-octahydro-1H-cyclopenta[a]phenanthren-17-yl]-5-isopropyl-hex-5-enoic acid	BACE1
Mol000280	(2R)-2-[(3S,5R,10S,13R,14R,16R,17R)-3,16-dihydroxy-4,4,10,13,14-pentamethyl-2,3,5,6,12,15,16,17-octahydro-1H-cyclopenta[a]phenanthren-17-yl]-5-isopropyl-hex-5-enoic acid	PTGDR
Mol000280	(2R)-2-[(3S,5R,10S,13R,14R,16R,17R)-3,16-dihydroxy-4,4,10,13,14-pentamethyl-2,3,5,6,12,15,16,17-octahydro-1H-cyclopenta[a]phenanthren-17-yl]-5-isopropyl-hex-5-enoic acid	BCHE
Mol000280	(2R)-2-[(3S,5R,10S,13R,14R,16R,17R)-3,16-dihydroxy-4,4,10,13,14-pentamethyl-2,3,5,6,12,15,16,17-octahydro-1H-cyclopenta[a]phenanthren-17-yl]-5-isopropyl-hex-5-enoic acid	PGR
Mol000280	(2R)-2-[(3S,5R,10S,13R,14R,16R,17R)-3,16-dihydroxy-4,4,10,13,14-pentamethyl-2,3,5,6,12,15,16,17-octahydro-1H-cyclopenta[a]phenanthren-17-yl]-5-isopropyl-hex-5-enoic acid	PTGER1
Mol000280	(2R)-2-[(3S,5R,10S,13R,14R,16R,17R)-3,16-dihydroxy-4,4,10,13,14-pentamethyl-2,3,5,6,12,15,16,17-octahydro-1H-cyclopenta[a]phenanthren-17-yl]-5-isopropyl-hex-5-enoic acid	HMGCR
Mol000280	(2R)-2-[(3S,5R,10S,13R,14R,16R,17R)-3,16-dihydroxy-4,4,10,13,14-pentamethyl-2,3,5,6,12,15,16,17-octahydro-1H-cyclopenta[a]phenanthren-17-yl]-5-isopropyl-hex-5-enoic acid	NPC1L1
Mol000280	(2R)-2-[(3S,5R,10S,13R,14R,16R,17R)-3,16-dihydroxy-4,4,10,13,14-pentamethyl-2,3,5,6,12,15,16,17-octahydro-1H-cyclopenta[a]phenanthren-17-yl]-5-isopropyl-hex-5-enoic acid	SIGMAR1
Mol000280	(2R)-2-[(3S,5R,10S,13R,14R,16R,17R)-3,16-dihydroxy-4,4,10,13,14-pentamethyl-2,3,5,6,12,15,16,17-octahydro-1H-cyclopenta[a]phenanthren-17-yl]-5-isopropyl-hex-5-enoic acid	CYP17A1
Mol000280	(2R)-2-[(3S,5R,10S,13R,14R,16R,17R)-3,16-dihydroxy-4,4,10,13,14-pentamethyl-2,3,5,6,12,15,16,17-octahydro-1H-cyclopenta[a]phenanthren-17-yl]-5-isopropyl-hex-5-enoic acid	RASGRP3
Mol000280	(2R)-2-[(3S,5R,10S,13R,14R,16R,17R)-3,16-dihydroxy-4,4,10,13,14-pentamethyl-2,3,5,6,12,15,16,17-octahydro-1H-cyclopenta[a]phenanthren-17-yl]-5-isopropyl-hex-5-enoic acid	AGTR1
Mol000280	(2R)-2-[(3S,5R,10S,13R,14R,16R,17R)-3,16-dihydroxy-4,4,10,13,14-pentamethyl-2,3,5,6,12,15,16,17-octahydro-1H-cyclopenta[a]phenanthren-17-yl]-5-isopropyl-hex-5-enoic acid	EDNRA
Mol000280	(2R)-2-[(3S,5R,10S,13R,14R,16R,17R)-3,16-dihydroxy-4,4,10,13,14-pentamethyl-2,3,5,6,12,15,16,17-octahydro-1H-cyclopenta[a]phenanthren-17-yl]-5-isopropyl-hex-5-enoic acid	ACE
Mol000280	(2R)-2-[(3S,5R,10S,13R,14R,16R,17R)-3,16-dihydroxy-4,4,10,13,14-pentamethyl-2,3,5,6,12,15,16,17-octahydro-1H-cyclopenta[a]phenanthren-17-yl]-5-isopropyl-hex-5-enoic acid	PTGFR
Mol000280	(2R)-2-[(3S,5R,10S,13R,14R,16R,17R)-3,16-dihydroxy-4,4,10,13,14-pentamethyl-2,3,5,6,12,15,16,17-octahydro-1H-cyclopenta[a]phenanthren-17-yl]-5-isopropyl-hex-5-enoic acid	HAO1
Mol000280	(2R)-2-[(3S,5R,10S,13R,14R,16R,17R)-3,16-dihydroxy-4,4,10,13,14-pentamethyl-2,3,5,6,12,15,16,17-octahydro-1H-cyclopenta[a]phenanthren-17-yl]-5-isopropyl-hex-5-enoic acid	OPRD1
Mol000280	(2R)-2-[(3S,5R,10S,13R,14R,16R,17R)-3,16-dihydroxy-4,4,10,13,14-pentamethyl-2,3,5,6,12,15,16,17-octahydro-1H-cyclopenta[a]phenanthren-17-yl]-5-isopropyl-hex-5-enoic acid	OPRK1
Mol000280	(2R)-2-[(3S,5R,10S,13R,14R,16R,17R)-3,16-dihydroxy-4,4,10,13,14-pentamethyl-2,3,5,6,12,15,16,17-octahydro-1H-cyclopenta[a]phenanthren-17-yl]-5-isopropyl-hex-5-enoic acid	THRA
Mol000280	(2R)-2-[(3S,5R,10S,13R,14R,16R,17R)-3,16-dihydroxy-4,4,10,13,14-pentamethyl-2,3,5,6,12,15,16,17-octahydro-1H-cyclopenta[a]phenanthren-17-yl]-5-isopropyl-hex-5-enoic acid	THRB
Mol000280	(2R)-2-[(3S,5R,10S,13R,14R,16R,17R)-3,16-dihydroxy-4,4,10,13,14-pentamethyl-2,3,5,6,12,15,16,17-octahydro-1H-cyclopenta[a]phenanthren-17-yl]-5-isopropyl-hex-5-enoic acid	FABP1
Mol000280	(2R)-2-[(3S,5R,10S,13R,14R,16R,17R)-3,16-dihydroxy-4,4,10,13,14-pentamethyl-2,3,5,6,12,15,16,17-octahydro-1H-cyclopenta[a]phenanthren-17-yl]-5-isopropyl-hex-5-enoic acid	SLC10A2
Mol000280	(2R)-2-[(3S,5R,10S,13R,14R,16R,17R)-3,16-dihydroxy-4,4,10,13,14-pentamethyl-2,3,5,6,12,15,16,17-octahydro-1H-cyclopenta[a]phenanthren-17-yl]-5-isopropyl-hex-5-enoic acid	SLC10A1
Mol000280	(2R)-2-[(3S,5R,10S,13R,14R,16R,17R)-3,16-dihydroxy-4,4,10,13,14-pentamethyl-2,3,5,6,12,15,16,17-octahydro-1H-cyclopenta[a]phenanthren-17-yl]-5-isopropyl-hex-5-enoic acid	S1PR2
Mol000280	(2R)-2-[(3S,5R,10S,13R,14R,16R,17R)-3,16-dihydroxy-4,4,10,13,14-pentamethyl-2,3,5,6,12,15,16,17-octahydro-1H-cyclopenta[a]phenanthren-17-yl]-5-isopropyl-hex-5-enoic acid	PLCG1
Mol000280	(2R)-2-[(3S,5R,10S,13R,14R,16R,17R)-3,16-dihydroxy-4,4,10,13,14-pentamethyl-2,3,5,6,12,15,16,17-octahydro-1H-cyclopenta[a]phenanthren-17-yl]-5-isopropyl-hex-5-enoic acid	MMP12
Mol000280	(2R)-2-[(3S,5R,10S,13R,14R,16R,17R)-3,16-dihydroxy-4,4,10,13,14-pentamethyl-2,3,5,6,12,15,16,17-octahydro-1H-cyclopenta[a]phenanthren-17-yl]-5-isopropyl-hex-5-enoic acid	MMP8
Mol000280	(2R)-2-[(3S,5R,10S,13R,14R,16R,17R)-3,16-dihydroxy-4,4,10,13,14-pentamethyl-2,3,5,6,12,15,16,17-octahydro-1H-cyclopenta[a]phenanthren-17-yl]-5-isopropyl-hex-5-enoic acid	MMP13
Mol000280	(2R)-2-[(3S,5R,10S,13R,14R,16R,17R)-3,16-dihydroxy-4,4,10,13,14-pentamethyl-2,3,5,6,12,15,16,17-octahydro-1H-cyclopenta[a]phenanthren-17-yl]-5-isopropyl-hex-5-enoic acid	MMP9
Mol000280	(2R)-2-[(3S,5R,10S,13R,14R,16R,17R)-3,16-dihydroxy-4,4,10,13,14-pentamethyl-2,3,5,6,12,15,16,17-octahydro-1H-cyclopenta[a]phenanthren-17-yl]-5-isopropyl-hex-5-enoic acid	MMP10
Mol000280	(2R)-2-[(3S,5R,10S,13R,14R,16R,17R)-3,16-dihydroxy-4,4,10,13,14-pentamethyl-2,3,5,6,12,15,16,17-octahydro-1H-cyclopenta[a]phenanthren-17-yl]-5-isopropyl-hex-5-enoic acid	PREP
Mol000280	(2R)-2-[(3S,5R,10S,13R,14R,16R,17R)-3,16-dihydroxy-4,4,10,13,14-pentamethyl-2,3,5,6,12,15,16,17-octahydro-1H-cyclopenta[a]phenanthren-17-yl]-5-isopropyl-hex-5-enoic acid	FNTB
Mol000282	ergosta-7,22E-dien-3beta-ol	AR
Mol000282	ergosta-7,22E-dien-3beta-ol	NPC1L1
Mol000282	ergosta-7,22E-dien-3beta-ol	RORC
Mol000282	ergosta-7,22E-dien-3beta-ol	NR1H3
Mol000282	ergosta-7,22E-dien-3beta-ol	SLC6A2
Mol000282	ergosta-7,22E-dien-3beta-ol	BCHE
Mol000282	ergosta-7,22E-dien-3beta-ol	CYP17A1
Mol000282	ergosta-7,22E-dien-3beta-ol	HMGCR
Mol000282	ergosta-7,22E-dien-3beta-ol	CYP51A1
Mol000282	ergosta-7,22E-dien-3beta-ol	PTPN1
Mol000282	ergosta-7,22E-dien-3beta-ol	ACHE
Mol000282	ergosta-7,22E-dien-3beta-ol	CYP19A1
Mol000282	ergosta-7,22E-dien-3beta-ol	SLC6A4
Mol000282	ergosta-7,22E-dien-3beta-ol	CHRM2
Mol000282	ergosta-7,22E-dien-3beta-ol	SREBF2
Mol000282	ergosta-7,22E-dien-3beta-ol	ESR1
Mol000282	ergosta-7,22E-dien-3beta-ol	CYP2C19
Mol000282	ergosta-7,22E-dien-3beta-ol	NR1I3
Mol000282	ergosta-7,22E-dien-3beta-ol	PGR
Mol000283	Ergosterol peroxide	NOS2
Mol000283	Ergosterol peroxide	CNR1
Mol000283	Ergosterol peroxide	CNR2
Mol000283	Ergosterol peroxide	HSD11B2
Mol000283	Ergosterol peroxide	GLRA1
Mol000283	Ergosterol peroxide	APP
Mol000283	Ergosterol peroxide	TACR1
Mol000283	Ergosterol peroxide	DRD2
Mol000283	Ergosterol peroxide	MDM2
Mol000283	Ergosterol peroxide	LSS
Mol000283	Ergosterol peroxide	TRPV1
Mol000283	Ergosterol peroxide	MDM4
Mol000283	Ergosterol peroxide	PDE2A
Mol000283	Ergosterol peroxide	PDE10A
Mol000283	Ergosterol peroxide	KCNA3
Mol000283	Ergosterol peroxide	DHCR7
Mol000283	Ergosterol peroxide	FASN
Mol000283	Ergosterol peroxide	TACR2
Mol000283	Ergosterol peroxide	SLC6A3
Mol000283	Ergosterol peroxide	CTSK
Mol000283	Ergosterol peroxide	CTSS
Mol000283	Ergosterol peroxide	CTSL
Mol000283	Ergosterol peroxide	CTSB
Mol000283	Ergosterol peroxide	BACE2
Mol000283	Ergosterol peroxide	BACE1
Mol000283	Ergosterol peroxide	HTR2B
Mol000283	Ergosterol peroxide	PTAFR
Mol000283	Ergosterol peroxide	S1PR3
Mol000283	Ergosterol peroxide	ALK
Mol000283	Ergosterol peroxide	S1PR1
Mol000283	Ergosterol peroxide	GRM2
Mol000283	Ergosterol peroxide	NR1H2
Mol000283	Ergosterol peroxide	CYP24A1
Mol000283	Ergosterol peroxide	F10
Mol000283	Ergosterol peroxide	PSEN2
Mol000283	Ergosterol peroxide	HTR1A
Mol000283	Ergosterol peroxide	OPRL1
Mol000283	Ergosterol peroxide	TBXA2R
Mol000283	Ergosterol peroxide	HCRTR2
Mol000283	Ergosterol peroxide	HCRTR1
Mol000283	Ergosterol peroxide	SMO
Mol000283	Ergosterol peroxide	CA2
Mol000283	Ergosterol peroxide	CA1
Mol000283	Ergosterol peroxide	CDC25A
Mol000283	Ergosterol peroxide	PSENEN
Mol000283	Ergosterol peroxide	NCSTN
Mol000283	Ergosterol peroxide	APH1A
Mol000283	Ergosterol peroxide	PSEN1
Mol000283	Ergosterol peroxide	APH1B
Mol000283	Ergosterol peroxide	PGR
Mol000285	(2R)-2-[(5R,10S,13R,14R,16R,17R)-16-hydroxy-3-keto-4,4,10,13,14-pentamethyl-1,2,5,6,12,15,16,17-octahydrocyclopenta[a]phenanthren-17-yl]-5-isopropyl-hex-5-enoic acid	PTPN1
Mol000285	(2R)-2-[(5R,10S,13R,14R,16R,17R)-16-hydroxy-3-keto-4,4,10,13,14-pentamethyl-1,2,5,6,12,15,16,17-octahydrocyclopenta[a]phenanthren-17-yl]-5-isopropyl-hex-5-enoic acid	NR3C1
Mol000285	(2R)-2-[(5R,10S,13R,14R,16R,17R)-16-hydroxy-3-keto-4,4,10,13,14-pentamethyl-1,2,5,6,12,15,16,17-octahydrocyclopenta[a]phenanthren-17-yl]-5-isopropyl-hex-5-enoic acid	PTGES
Mol000285	(2R)-2-[(5R,10S,13R,14R,16R,17R)-16-hydroxy-3-keto-4,4,10,13,14-pentamethyl-1,2,5,6,12,15,16,17-octahydrocyclopenta[a]phenanthren-17-yl]-5-isopropyl-hex-5-enoic acid	NOS2
Mol000285	(2R)-2-[(5R,10S,13R,14R,16R,17R)-16-hydroxy-3-keto-4,4,10,13,14-pentamethyl-1,2,5,6,12,15,16,17-octahydrocyclopenta[a]phenanthren-17-yl]-5-isopropyl-hex-5-enoic acid	AR
Mol000285	(2R)-2-[(5R,10S,13R,14R,16R,17R)-16-hydroxy-3-keto-4,4,10,13,14-pentamethyl-1,2,5,6,12,15,16,17-octahydrocyclopenta[a]phenanthren-17-yl]-5-isopropyl-hex-5-enoic acid	TNF
Mol000285	(2R)-2-[(5R,10S,13R,14R,16R,17R)-16-hydroxy-3-keto-4,4,10,13,14-pentamethyl-1,2,5,6,12,15,16,17-octahydrocyclopenta[a]phenanthren-17-yl]-5-isopropyl-hex-5-enoic acid	PTPN2
Mol000285	(2R)-2-[(5R,10S,13R,14R,16R,17R)-16-hydroxy-3-keto-4,4,10,13,14-pentamethyl-1,2,5,6,12,15,16,17-octahydrocyclopenta[a]phenanthren-17-yl]-5-isopropyl-hex-5-enoic acid	PTGER2
Mol000285	(2R)-2-[(5R,10S,13R,14R,16R,17R)-16-hydroxy-3-keto-4,4,10,13,14-pentamethyl-1,2,5,6,12,15,16,17-octahydrocyclopenta[a]phenanthren-17-yl]-5-isopropyl-hex-5-enoic acid	ESR1
Mol000285	(2R)-2-[(5R,10S,13R,14R,16R,17R)-16-hydroxy-3-keto-4,4,10,13,14-pentamethyl-1,2,5,6,12,15,16,17-octahydrocyclopenta[a]phenanthren-17-yl]-5-isopropyl-hex-5-enoic acid	ESR2
Mol000285	(2R)-2-[(5R,10S,13R,14R,16R,17R)-16-hydroxy-3-keto-4,4,10,13,14-pentamethyl-1,2,5,6,12,15,16,17-octahydrocyclopenta[a]phenanthren-17-yl]-5-isopropyl-hex-5-enoic acid	FNTA
Mol000285	(2R)-2-[(5R,10S,13R,14R,16R,17R)-16-hydroxy-3-keto-4,4,10,13,14-pentamethyl-1,2,5,6,12,15,16,17-octahydrocyclopenta[a]phenanthren-17-yl]-5-isopropyl-hex-5-enoic acid	PPARA
Mol000285	(2R)-2-[(5R,10S,13R,14R,16R,17R)-16-hydroxy-3-keto-4,4,10,13,14-pentamethyl-1,2,5,6,12,15,16,17-octahydrocyclopenta[a]phenanthren-17-yl]-5-isopropyl-hex-5-enoic acid	PREP
Mol000285	(2R)-2-[(5R,10S,13R,14R,16R,17R)-16-hydroxy-3-keto-4,4,10,13,14-pentamethyl-1,2,5,6,12,15,16,17-octahydrocyclopenta[a]phenanthren-17-yl]-5-isopropyl-hex-5-enoic acid	VDR
Mol000285	(2R)-2-[(5R,10S,13R,14R,16R,17R)-16-hydroxy-3-keto-4,4,10,13,14-pentamethyl-1,2,5,6,12,15,16,17-octahydrocyclopenta[a]phenanthren-17-yl]-5-isopropyl-hex-5-enoic acid	NR1H3
Mol000285	(2R)-2-[(5R,10S,13R,14R,16R,17R)-16-hydroxy-3-keto-4,4,10,13,14-pentamethyl-1,2,5,6,12,15,16,17-octahydrocyclopenta[a]phenanthren-17-yl]-5-isopropyl-hex-5-enoic acid	ALOX5
Mol000285	(2R)-2-[(5R,10S,13R,14R,16R,17R)-16-hydroxy-3-keto-4,4,10,13,14-pentamethyl-1,2,5,6,12,15,16,17-octahydrocyclopenta[a]phenanthren-17-yl]-5-isopropyl-hex-5-enoic acid	PPARG
Mol000285	(2R)-2-[(5R,10S,13R,14R,16R,17R)-16-hydroxy-3-keto-4,4,10,13,14-pentamethyl-1,2,5,6,12,15,16,17-octahydrocyclopenta[a]phenanthren-17-yl]-5-isopropyl-hex-5-enoic acid	HSD11B1
Mol000285	(2R)-2-[(5R,10S,13R,14R,16R,17R)-16-hydroxy-3-keto-4,4,10,13,14-pentamethyl-1,2,5,6,12,15,16,17-octahydrocyclopenta[a]phenanthren-17-yl]-5-isopropyl-hex-5-enoic acid	CDC25B
Mol000285	(2R)-2-[(5R,10S,13R,14R,16R,17R)-16-hydroxy-3-keto-4,4,10,13,14-pentamethyl-1,2,5,6,12,15,16,17-octahydrocyclopenta[a]phenanthren-17-yl]-5-isopropyl-hex-5-enoic acid	HMGCR
Mol000285	(2R)-2-[(5R,10S,13R,14R,16R,17R)-16-hydroxy-3-keto-4,4,10,13,14-pentamethyl-1,2,5,6,12,15,16,17-octahydrocyclopenta[a]phenanthren-17-yl]-5-isopropyl-hex-5-enoic acid	BACE1
Mol000285	(2R)-2-[(5R,10S,13R,14R,16R,17R)-16-hydroxy-3-keto-4,4,10,13,14-pentamethyl-1,2,5,6,12,15,16,17-octahydrocyclopenta[a]phenanthren-17-yl]-5-isopropyl-hex-5-enoic acid	PPARD
Mol000285	(2R)-2-[(5R,10S,13R,14R,16R,17R)-16-hydroxy-3-keto-4,4,10,13,14-pentamethyl-1,2,5,6,12,15,16,17-octahydrocyclopenta[a]phenanthren-17-yl]-5-isopropyl-hex-5-enoic acid	PDE4D
Mol000285	(2R)-2-[(5R,10S,13R,14R,16R,17R)-16-hydroxy-3-keto-4,4,10,13,14-pentamethyl-1,2,5,6,12,15,16,17-octahydrocyclopenta[a]phenanthren-17-yl]-5-isopropyl-hex-5-enoic acid	PTGER4
Mol000285	(2R)-2-[(5R,10S,13R,14R,16R,17R)-16-hydroxy-3-keto-4,4,10,13,14-pentamethyl-1,2,5,6,12,15,16,17-octahydrocyclopenta[a]phenanthren-17-yl]-5-isopropyl-hex-5-enoic acid	POLB
Mol000285	(2R)-2-[(5R,10S,13R,14R,16R,17R)-16-hydroxy-3-keto-4,4,10,13,14-pentamethyl-1,2,5,6,12,15,16,17-octahydrocyclopenta[a]phenanthren-17-yl]-5-isopropyl-hex-5-enoic acid	NR3C2
Mol000285	(2R)-2-[(5R,10S,13R,14R,16R,17R)-16-hydroxy-3-keto-4,4,10,13,14-pentamethyl-1,2,5,6,12,15,16,17-octahydrocyclopenta[a]phenanthren-17-yl]-5-isopropyl-hex-5-enoic acid	CD81
Mol000285	(2R)-2-[(5R,10S,13R,14R,16R,17R)-16-hydroxy-3-keto-4,4,10,13,14-pentamethyl-1,2,5,6,12,15,16,17-octahydrocyclopenta[a]phenanthren-17-yl]-5-isopropyl-hex-5-enoic acid	PTGDR
Mol000285	(2R)-2-[(5R,10S,13R,14R,16R,17R)-16-hydroxy-3-keto-4,4,10,13,14-pentamethyl-1,2,5,6,12,15,16,17-octahydrocyclopenta[a]phenanthren-17-yl]-5-isopropyl-hex-5-enoic acid	SHBG
Mol000285	(2R)-2-[(5R,10S,13R,14R,16R,17R)-16-hydroxy-3-keto-4,4,10,13,14-pentamethyl-1,2,5,6,12,15,16,17-octahydrocyclopenta[a]phenanthren-17-yl]-5-isopropyl-hex-5-enoic acid	CYSLTR1
Mol000285	(2R)-2-[(5R,10S,13R,14R,16R,17R)-16-hydroxy-3-keto-4,4,10,13,14-pentamethyl-1,2,5,6,12,15,16,17-octahydrocyclopenta[a]phenanthren-17-yl]-5-isopropyl-hex-5-enoic acid	CCR1
Mol000285	(2R)-2-[(5R,10S,13R,14R,16R,17R)-16-hydroxy-3-keto-4,4,10,13,14-pentamethyl-1,2,5,6,12,15,16,17-octahydrocyclopenta[a]phenanthren-17-yl]-5-isopropyl-hex-5-enoic acid	SERPINA6
Mol000285	(2R)-2-[(5R,10S,13R,14R,16R,17R)-16-hydroxy-3-keto-4,4,10,13,14-pentamethyl-1,2,5,6,12,15,16,17-octahydrocyclopenta[a]phenanthren-17-yl]-5-isopropyl-hex-5-enoic acid	CYP19A1
Mol000285	(2R)-2-[(5R,10S,13R,14R,16R,17R)-16-hydroxy-3-keto-4,4,10,13,14-pentamethyl-1,2,5,6,12,15,16,17-octahydrocyclopenta[a]phenanthren-17-yl]-5-isopropyl-hex-5-enoic acid	PLA2G1B
Mol000285	(2R)-2-[(5R,10S,13R,14R,16R,17R)-16-hydroxy-3-keto-4,4,10,13,14-pentamethyl-1,2,5,6,12,15,16,17-octahydrocyclopenta[a]phenanthren-17-yl]-5-isopropyl-hex-5-enoic acid	AGTR1
Mol000285	(2R)-2-[(5R,10S,13R,14R,16R,17R)-16-hydroxy-3-keto-4,4,10,13,14-pentamethyl-1,2,5,6,12,15,16,17-octahydrocyclopenta[a]phenanthren-17-yl]-5-isopropyl-hex-5-enoic acid	RORC
Mol000285	(2R)-2-[(5R,10S,13R,14R,16R,17R)-16-hydroxy-3-keto-4,4,10,13,14-pentamethyl-1,2,5,6,12,15,16,17-octahydrocyclopenta[a]phenanthren-17-yl]-5-isopropyl-hex-5-enoic acid	PTPRF
Mol000285	(2R)-2-[(5R,10S,13R,14R,16R,17R)-16-hydroxy-3-keto-4,4,10,13,14-pentamethyl-1,2,5,6,12,15,16,17-octahydrocyclopenta[a]phenanthren-17-yl]-5-isopropyl-hex-5-enoic acid	ACP1
Mol000285	(2R)-2-[(5R,10S,13R,14R,16R,17R)-16-hydroxy-3-keto-4,4,10,13,14-pentamethyl-1,2,5,6,12,15,16,17-octahydrocyclopenta[a]phenanthren-17-yl]-5-isopropyl-hex-5-enoic acid	AKR1B10
Mol000285	(2R)-2-[(5R,10S,13R,14R,16R,17R)-16-hydroxy-3-keto-4,4,10,13,14-pentamethyl-1,2,5,6,12,15,16,17-octahydrocyclopenta[a]phenanthren-17-yl]-5-isopropyl-hex-5-enoic acid	G6PD
Mol000285	(2R)-2-[(5R,10S,13R,14R,16R,17R)-16-hydroxy-3-keto-4,4,10,13,14-pentamethyl-1,2,5,6,12,15,16,17-octahydrocyclopenta[a]phenanthren-17-yl]-5-isopropyl-hex-5-enoic acid	CYP51A1
Mol000285	(2R)-2-[(5R,10S,13R,14R,16R,17R)-16-hydroxy-3-keto-4,4,10,13,14-pentamethyl-1,2,5,6,12,15,16,17-octahydrocyclopenta[a]phenanthren-17-yl]-5-isopropyl-hex-5-enoic acid	HSD11B2
Mol000285	(2R)-2-[(5R,10S,13R,14R,16R,17R)-16-hydroxy-3-keto-4,4,10,13,14-pentamethyl-1,2,5,6,12,15,16,17-octahydrocyclopenta[a]phenanthren-17-yl]-5-isopropyl-hex-5-enoic acid	PTPN6
Mol000285	(2R)-2-[(5R,10S,13R,14R,16R,17R)-16-hydroxy-3-keto-4,4,10,13,14-pentamethyl-1,2,5,6,12,15,16,17-octahydrocyclopenta[a]phenanthren-17-yl]-5-isopropyl-hex-5-enoic acid	PGR
Mol000285	(2R)-2-[(5R,10S,13R,14R,16R,17R)-16-hydroxy-3-keto-4,4,10,13,14-pentamethyl-1,2,5,6,12,15,16,17-octahydrocyclopenta[a]phenanthren-17-yl]-5-isopropyl-hex-5-enoic acid	FKBP1A
Mol000285	(2R)-2-[(5R,10S,13R,14R,16R,17R)-16-hydroxy-3-keto-4,4,10,13,14-pentamethyl-1,2,5,6,12,15,16,17-octahydrocyclopenta[a]phenanthren-17-yl]-5-isopropyl-hex-5-enoic acid	CDC25A
Mol000285	(2R)-2-[(5R,10S,13R,14R,16R,17R)-16-hydroxy-3-keto-4,4,10,13,14-pentamethyl-1,2,5,6,12,15,16,17-octahydrocyclopenta[a]phenanthren-17-yl]-5-isopropyl-hex-5-enoic acid	CES2
Mol000285	(2R)-2-[(5R,10S,13R,14R,16R,17R)-16-hydroxy-3-keto-4,4,10,13,14-pentamethyl-1,2,5,6,12,15,16,17-octahydrocyclopenta[a]phenanthren-17-yl]-5-isopropyl-hex-5-enoic acid	PLEC
Mol000285	(2R)-2-[(5R,10S,13R,14R,16R,17R)-16-hydroxy-3-keto-4,4,10,13,14-pentamethyl-1,2,5,6,12,15,16,17-octahydrocyclopenta[a]phenanthren-17-yl]-5-isopropyl-hex-5-enoic acid	S1PR2
Mol000285	(2R)-2-[(5R,10S,13R,14R,16R,17R)-16-hydroxy-3-keto-4,4,10,13,14-pentamethyl-1,2,5,6,12,15,16,17-octahydrocyclopenta[a]phenanthren-17-yl]-5-isopropyl-hex-5-enoic acid	MDM2
Mol000285	(2R)-2-[(5R,10S,13R,14R,16R,17R)-16-hydroxy-3-keto-4,4,10,13,14-pentamethyl-1,2,5,6,12,15,16,17-octahydrocyclopenta[a]phenanthren-17-yl]-5-isopropyl-hex-5-enoic acid	EGFR
Mol000285	(2R)-2-[(5R,10S,13R,14R,16R,17R)-16-hydroxy-3-keto-4,4,10,13,14-pentamethyl-1,2,5,6,12,15,16,17-octahydrocyclopenta[a]phenanthren-17-yl]-5-isopropyl-hex-5-enoic acid	ITGB1
Mol000285	(2R)-2-[(5R,10S,13R,14R,16R,17R)-16-hydroxy-3-keto-4,4,10,13,14-pentamethyl-1,2,5,6,12,15,16,17-octahydrocyclopenta[a]phenanthren-17-yl]-5-isopropyl-hex-5-enoic acid	PTPN11
Mol000285	(2R)-2-[(5R,10S,13R,14R,16R,17R)-16-hydroxy-3-keto-4,4,10,13,14-pentamethyl-1,2,5,6,12,15,16,17-octahydrocyclopenta[a]phenanthren-17-yl]-5-isopropyl-hex-5-enoic acid	FAAH
Mol000285	(2R)-2-[(5R,10S,13R,14R,16R,17R)-16-hydroxy-3-keto-4,4,10,13,14-pentamethyl-1,2,5,6,12,15,16,17-octahydrocyclopenta[a]phenanthren-17-yl]-5-isopropyl-hex-5-enoic acid	NPC1L1
Mol000285	(2R)-2-[(5R,10S,13R,14R,16R,17R)-16-hydroxy-3-keto-4,4,10,13,14-pentamethyl-1,2,5,6,12,15,16,17-octahydrocyclopenta[a]phenanthren-17-yl]-5-isopropyl-hex-5-enoic acid	CYP17A1
Mol000285	(2R)-2-[(5R,10S,13R,14R,16R,17R)-16-hydroxy-3-keto-4,4,10,13,14-pentamethyl-1,2,5,6,12,15,16,17-octahydrocyclopenta[a]phenanthren-17-yl]-5-isopropyl-hex-5-enoic acid	FKBP5
Mol000285	(2R)-2-[(5R,10S,13R,14R,16R,17R)-16-hydroxy-3-keto-4,4,10,13,14-pentamethyl-1,2,5,6,12,15,16,17-octahydrocyclopenta[a]phenanthren-17-yl]-5-isopropyl-hex-5-enoic acid	FKBP4
Mol000285	(2R)-2-[(5R,10S,13R,14R,16R,17R)-16-hydroxy-3-keto-4,4,10,13,14-pentamethyl-1,2,5,6,12,15,16,17-octahydrocyclopenta[a]phenanthren-17-yl]-5-isopropyl-hex-5-enoic acid	FABP4
Mol000285	(2R)-2-[(5R,10S,13R,14R,16R,17R)-16-hydroxy-3-keto-4,4,10,13,14-pentamethyl-1,2,5,6,12,15,16,17-octahydrocyclopenta[a]phenanthren-17-yl]-5-isopropyl-hex-5-enoic acid	MME
Mol000285	(2R)-2-[(5R,10S,13R,14R,16R,17R)-16-hydroxy-3-keto-4,4,10,13,14-pentamethyl-1,2,5,6,12,15,16,17-octahydrocyclopenta[a]phenanthren-17-yl]-5-isopropyl-hex-5-enoic acid	MMEL1
Mol000285	(2R)-2-[(5R,10S,13R,14R,16R,17R)-16-hydroxy-3-keto-4,4,10,13,14-pentamethyl-1,2,5,6,12,15,16,17-octahydrocyclopenta[a]phenanthren-17-yl]-5-isopropyl-hex-5-enoic acid	PTGDR2
Mol000285	(2R)-2-[(5R,10S,13R,14R,16R,17R)-16-hydroxy-3-keto-4,4,10,13,14-pentamethyl-1,2,5,6,12,15,16,17-octahydrocyclopenta[a]phenanthren-17-yl]-5-isopropyl-hex-5-enoic acid	PTGER1
Mol000285	(2R)-2-[(5R,10S,13R,14R,16R,17R)-16-hydroxy-3-keto-4,4,10,13,14-pentamethyl-1,2,5,6,12,15,16,17-octahydrocyclopenta[a]phenanthren-17-yl]-5-isopropyl-hex-5-enoic acid	ALOX5AP
Mol000285	(2R)-2-[(5R,10S,13R,14R,16R,17R)-16-hydroxy-3-keto-4,4,10,13,14-pentamethyl-1,2,5,6,12,15,16,17-octahydrocyclopenta[a]phenanthren-17-yl]-5-isopropyl-hex-5-enoic acid	SRD5A2
Mol000285	(2R)-2-[(5R,10S,13R,14R,16R,17R)-16-hydroxy-3-keto-4,4,10,13,14-pentamethyl-1,2,5,6,12,15,16,17-octahydrocyclopenta[a]phenanthren-17-yl]-5-isopropyl-hex-5-enoic acid	ITGAV
Mol000285	(2R)-2-[(5R,10S,13R,14R,16R,17R)-16-hydroxy-3-keto-4,4,10,13,14-pentamethyl-1,2,5,6,12,15,16,17-octahydrocyclopenta[a]phenanthren-17-yl]-5-isopropyl-hex-5-enoic acid	ITGA2B
Mol000285	(2R)-2-[(5R,10S,13R,14R,16R,17R)-16-hydroxy-3-keto-4,4,10,13,14-pentamethyl-1,2,5,6,12,15,16,17-octahydrocyclopenta[a]phenanthren-17-yl]-5-isopropyl-hex-5-enoic acid	ITGB5
Mol000285	(2R)-2-[(5R,10S,13R,14R,16R,17R)-16-hydroxy-3-keto-4,4,10,13,14-pentamethyl-1,2,5,6,12,15,16,17-octahydrocyclopenta[a]phenanthren-17-yl]-5-isopropyl-hex-5-enoic acid	ELANE
Mol000285	(2R)-2-[(5R,10S,13R,14R,16R,17R)-16-hydroxy-3-keto-4,4,10,13,14-pentamethyl-1,2,5,6,12,15,16,17-octahydrocyclopenta[a]phenanthren-17-yl]-5-isopropyl-hex-5-enoic acid	PYGL
Mol000285	(2R)-2-[(5R,10S,13R,14R,16R,17R)-16-hydroxy-3-keto-4,4,10,13,14-pentamethyl-1,2,5,6,12,15,16,17-octahydrocyclopenta[a]phenanthren-17-yl]-5-isopropyl-hex-5-enoic acid	MAPK10
Mol000285	(2R)-2-[(5R,10S,13R,14R,16R,17R)-16-hydroxy-3-keto-4,4,10,13,14-pentamethyl-1,2,5,6,12,15,16,17-octahydrocyclopenta[a]phenanthren-17-yl]-5-isopropyl-hex-5-enoic acid	HAO1
Mol000285	(2R)-2-[(5R,10S,13R,14R,16R,17R)-16-hydroxy-3-keto-4,4,10,13,14-pentamethyl-1,2,5,6,12,15,16,17-octahydrocyclopenta[a]phenanthren-17-yl]-5-isopropyl-hex-5-enoic acid	MIF
Mol000285	(2R)-2-[(5R,10S,13R,14R,16R,17R)-16-hydroxy-3-keto-4,4,10,13,14-pentamethyl-1,2,5,6,12,15,16,17-octahydrocyclopenta[a]phenanthren-17-yl]-5-isopropyl-hex-5-enoic acid	SLC10A2
Mol000285	(2R)-2-[(5R,10S,13R,14R,16R,17R)-16-hydroxy-3-keto-4,4,10,13,14-pentamethyl-1,2,5,6,12,15,16,17-octahydrocyclopenta[a]phenanthren-17-yl]-5-isopropyl-hex-5-enoic acid	CCKBR
Mol000285	(2R)-2-[(5R,10S,13R,14R,16R,17R)-16-hydroxy-3-keto-4,4,10,13,14-pentamethyl-1,2,5,6,12,15,16,17-octahydrocyclopenta[a]phenanthren-17-yl]-5-isopropyl-hex-5-enoic acid	GCGR
Mol000285	(2R)-2-[(5R,10S,13R,14R,16R,17R)-16-hydroxy-3-keto-4,4,10,13,14-pentamethyl-1,2,5,6,12,15,16,17-octahydrocyclopenta[a]phenanthren-17-yl]-5-isopropyl-hex-5-enoic acid	ITGB7
Mol000285	(2R)-2-[(5R,10S,13R,14R,16R,17R)-16-hydroxy-3-keto-4,4,10,13,14-pentamethyl-1,2,5,6,12,15,16,17-octahydrocyclopenta[a]phenanthren-17-yl]-5-isopropyl-hex-5-enoic acid	MMP1
Mol000285	(2R)-2-[(5R,10S,13R,14R,16R,17R)-16-hydroxy-3-keto-4,4,10,13,14-pentamethyl-1,2,5,6,12,15,16,17-octahydrocyclopenta[a]phenanthren-17-yl]-5-isopropyl-hex-5-enoic acid	MMP2
Mol000285	(2R)-2-[(5R,10S,13R,14R,16R,17R)-16-hydroxy-3-keto-4,4,10,13,14-pentamethyl-1,2,5,6,12,15,16,17-octahydrocyclopenta[a]phenanthren-17-yl]-5-isopropyl-hex-5-enoic acid	MMP8
Mol000285	(2R)-2-[(5R,10S,13R,14R,16R,17R)-16-hydroxy-3-keto-4,4,10,13,14-pentamethyl-1,2,5,6,12,15,16,17-octahydrocyclopenta[a]phenanthren-17-yl]-5-isopropyl-hex-5-enoic acid	FABP1
Mol000285	(2R)-2-[(5R,10S,13R,14R,16R,17R)-16-hydroxy-3-keto-4,4,10,13,14-pentamethyl-1,2,5,6,12,15,16,17-octahydrocyclopenta[a]phenanthren-17-yl]-5-isopropyl-hex-5-enoic acid	SERPINE1
Mol000285	(2R)-2-[(5R,10S,13R,14R,16R,17R)-16-hydroxy-3-keto-4,4,10,13,14-pentamethyl-1,2,5,6,12,15,16,17-octahydrocyclopenta[a]phenanthren-17-yl]-5-isopropyl-hex-5-enoic acid	SGK1
Mol000285	(2R)-2-[(5R,10S,13R,14R,16R,17R)-16-hydroxy-3-keto-4,4,10,13,14-pentamethyl-1,2,5,6,12,15,16,17-octahydrocyclopenta[a]phenanthren-17-yl]-5-isopropyl-hex-5-enoic acid	EDNRA
Mol000285	(2R)-2-[(5R,10S,13R,14R,16R,17R)-16-hydroxy-3-keto-4,4,10,13,14-pentamethyl-1,2,5,6,12,15,16,17-octahydrocyclopenta[a]phenanthren-17-yl]-5-isopropyl-hex-5-enoic acid	TTL
Mol000285	(2R)-2-[(5R,10S,13R,14R,16R,17R)-16-hydroxy-3-keto-4,4,10,13,14-pentamethyl-1,2,5,6,12,15,16,17-octahydrocyclopenta[a]phenanthren-17-yl]-5-isopropyl-hex-5-enoic acid	PTGER3
Mol000285	(2R)-2-[(5R,10S,13R,14R,16R,17R)-16-hydroxy-3-keto-4,4,10,13,14-pentamethyl-1,2,5,6,12,15,16,17-octahydrocyclopenta[a]phenanthren-17-yl]-5-isopropyl-hex-5-enoic acid	PIN1
Mol000285	(2R)-2-[(5R,10S,13R,14R,16R,17R)-16-hydroxy-3-keto-4,4,10,13,14-pentamethyl-1,2,5,6,12,15,16,17-octahydrocyclopenta[a]phenanthren-17-yl]-5-isopropyl-hex-5-enoic acid	MMP3
Mol000285	(2R)-2-[(5R,10S,13R,14R,16R,17R)-16-hydroxy-3-keto-4,4,10,13,14-pentamethyl-1,2,5,6,12,15,16,17-octahydrocyclopenta[a]phenanthren-17-yl]-5-isopropyl-hex-5-enoic acid	PLA2G4A
Mol000285	(2R)-2-[(5R,10S,13R,14R,16R,17R)-16-hydroxy-3-keto-4,4,10,13,14-pentamethyl-1,2,5,6,12,15,16,17-octahydrocyclopenta[a]phenanthren-17-yl]-5-isopropyl-hex-5-enoic acid	MMP13
Mol000285	(2R)-2-[(5R,10S,13R,14R,16R,17R)-16-hydroxy-3-keto-4,4,10,13,14-pentamethyl-1,2,5,6,12,15,16,17-octahydrocyclopenta[a]phenanthren-17-yl]-5-isopropyl-hex-5-enoic acid	MMP7
Mol000285	(2R)-2-[(5R,10S,13R,14R,16R,17R)-16-hydroxy-3-keto-4,4,10,13,14-pentamethyl-1,2,5,6,12,15,16,17-octahydrocyclopenta[a]phenanthren-17-yl]-5-isopropyl-hex-5-enoic acid	LTB4R
Mol000285	(2R)-2-[(5R,10S,13R,14R,16R,17R)-16-hydroxy-3-keto-4,4,10,13,14-pentamethyl-1,2,5,6,12,15,16,17-octahydrocyclopenta[a]phenanthren-17-yl]-5-isopropyl-hex-5-enoic acid	HPGDS
Mol000285	(2R)-2-[(5R,10S,13R,14R,16R,17R)-16-hydroxy-3-keto-4,4,10,13,14-pentamethyl-1,2,5,6,12,15,16,17-octahydrocyclopenta[a]phenanthren-17-yl]-5-isopropyl-hex-5-enoic acid	FABP3
Mol000285	(2R)-2-[(5R,10S,13R,14R,16R,17R)-16-hydroxy-3-keto-4,4,10,13,14-pentamethyl-1,2,5,6,12,15,16,17-octahydrocyclopenta[a]phenanthren-17-yl]-5-isopropyl-hex-5-enoic acid	FABP5
Mol000285	(2R)-2-[(5R,10S,13R,14R,16R,17R)-16-hydroxy-3-keto-4,4,10,13,14-pentamethyl-1,2,5,6,12,15,16,17-octahydrocyclopenta[a]phenanthren-17-yl]-5-isopropyl-hex-5-enoic acid	UBLCP1
Mol000285	(2R)-2-[(5R,10S,13R,14R,16R,17R)-16-hydroxy-3-keto-4,4,10,13,14-pentamethyl-1,2,5,6,12,15,16,17-octahydrocyclopenta[a]phenanthren-17-yl]-5-isopropyl-hex-5-enoic acid	ITGAL
Mol000285	(2R)-2-[(5R,10S,13R,14R,16R,17R)-16-hydroxy-3-keto-4,4,10,13,14-pentamethyl-1,2,5,6,12,15,16,17-octahydrocyclopenta[a]phenanthren-17-yl]-5-isopropyl-hex-5-enoic acid	ITGA4
Mol000285	(2R)-2-[(5R,10S,13R,14R,16R,17R)-16-hydroxy-3-keto-4,4,10,13,14-pentamethyl-1,2,5,6,12,15,16,17-octahydrocyclopenta[a]phenanthren-17-yl]-5-isopropyl-hex-5-enoic acid	NTSR1
Mol000285	(2R)-2-[(5R,10S,13R,14R,16R,17R)-16-hydroxy-3-keto-4,4,10,13,14-pentamethyl-1,2,5,6,12,15,16,17-octahydrocyclopenta[a]phenanthren-17-yl]-5-isopropyl-hex-5-enoic acid	ICAM1
Mol000285	(2R)-2-[(5R,10S,13R,14R,16R,17R)-16-hydroxy-3-keto-4,4,10,13,14-pentamethyl-1,2,5,6,12,15,16,17-octahydrocyclopenta[a]phenanthren-17-yl]-5-isopropyl-hex-5-enoic acid	ITGB3
Mol000285	(2R)-2-[(5R,10S,13R,14R,16R,17R)-16-hydroxy-3-keto-4,4,10,13,14-pentamethyl-1,2,5,6,12,15,16,17-octahydrocyclopenta[a]phenanthren-17-yl]-5-isopropyl-hex-5-enoic acid	FNTB
Mol000285	(2R)-2-[(5R,10S,13R,14R,16R,17R)-16-hydroxy-3-keto-4,4,10,13,14-pentamethyl-1,2,5,6,12,15,16,17-octahydrocyclopenta[a]phenanthren-17-yl]-5-isopropyl-hex-5-enoic acid	ITGB2
Mol000287	3beta-Hydroxy-24-methylene-8-lanostene-21-oic acid	PTPN1
Mol000287	3beta-Hydroxy-24-methylene-8-lanostene-21-oic acid	PTPN2
Mol000287	3beta-Hydroxy-24-methylene-8-lanostene-21-oic acid	HSD11B1
Mol000287	3beta-Hydroxy-24-methylene-8-lanostene-21-oic acid	AKR1B10
Mol000287	3beta-Hydroxy-24-methylene-8-lanostene-21-oic acid	CES2
Mol000287	3beta-Hydroxy-24-methylene-8-lanostene-21-oic acid	PDE4D
Mol000287	3beta-Hydroxy-24-methylene-8-lanostene-21-oic acid	PTPN6
Mol000287	3beta-Hydroxy-24-methylene-8-lanostene-21-oic acid	RORC
Mol000287	3beta-Hydroxy-24-methylene-8-lanostene-21-oic acid	POLB
Mol000287	3beta-Hydroxy-24-methylene-8-lanostene-21-oic acid	PTPRF
Mol000287	3beta-Hydroxy-24-methylene-8-lanostene-21-oic acid	ACP1
Mol000287	3beta-Hydroxy-24-methylene-8-lanostene-21-oic acid	PLA2G1B
Mol000287	3beta-Hydroxy-24-methylene-8-lanostene-21-oic acid	CDC25B
Mol000287	3beta-Hydroxy-24-methylene-8-lanostene-21-oic acid	SERPINA6
Mol000287	3beta-Hydroxy-24-methylene-8-lanostene-21-oic acid	SHBG
Mol000287	3beta-Hydroxy-24-methylene-8-lanostene-21-oic acid	G6PD
Mol000287	3beta-Hydroxy-24-methylene-8-lanostene-21-oic acid	CYP51A1
Mol000287	3beta-Hydroxy-24-methylene-8-lanostene-21-oic acid	PRKCH
Mol000287	3beta-Hydroxy-24-methylene-8-lanostene-21-oic acid	HSD11B2
Mol000287	3beta-Hydroxy-24-methylene-8-lanostene-21-oic acid	PTPN11
Mol000287	3beta-Hydroxy-24-methylene-8-lanostene-21-oic acid	NOS2
Mol000287	3beta-Hydroxy-24-methylene-8-lanostene-21-oic acid	FABP1
Mol000287	3beta-Hydroxy-24-methylene-8-lanostene-21-oic acid	PPARG
Mol000287	3beta-Hydroxy-24-methylene-8-lanostene-21-oic acid	CYP19A1
Mol000287	3beta-Hydroxy-24-methylene-8-lanostene-21-oic acid	CYP17A1
Mol000287	3beta-Hydroxy-24-methylene-8-lanostene-21-oic acid	NR3C1
Mol000287	3beta-Hydroxy-24-methylene-8-lanostene-21-oic acid	SCD
Mol000287	3beta-Hydroxy-24-methylene-8-lanostene-21-oic acid	FNTA
Mol000287	3beta-Hydroxy-24-methylene-8-lanostene-21-oic acid	TERT
Mol000287	3beta-Hydroxy-24-methylene-8-lanostene-21-oic acid	NR1H3
Mol000287	3beta-Hydroxy-24-methylene-8-lanostene-21-oic acid	AR
Mol000287	3beta-Hydroxy-24-methylene-8-lanostene-21-oic acid	HMGCR
Mol000287	3beta-Hydroxy-24-methylene-8-lanostene-21-oic acid	SAE1
Mol000287	3beta-Hydroxy-24-methylene-8-lanostene-21-oic acid	PREP
Mol000287	3beta-Hydroxy-24-methylene-8-lanostene-21-oic acid	PGR
Mol000287	3beta-Hydroxy-24-methylene-8-lanostene-21-oic acid	TOP1
Mol000287	3beta-Hydroxy-24-methylene-8-lanostene-21-oic acid	CD81
Mol000287	3beta-Hydroxy-24-methylene-8-lanostene-21-oic acid	PPARA
Mol000287	3beta-Hydroxy-24-methylene-8-lanostene-21-oic acid	PPARD
Mol000287	3beta-Hydroxy-24-methylene-8-lanostene-21-oic acid	ESR2
Mol000287	3beta-Hydroxy-24-methylene-8-lanostene-21-oic acid	CDC25A
Mol000287	3beta-Hydroxy-24-methylene-8-lanostene-21-oic acid	BCHE
Mol000287	3beta-Hydroxy-24-methylene-8-lanostene-21-oic acid	RORA
Mol000287	3beta-Hydroxy-24-methylene-8-lanostene-21-oic acid	FAAH
Mol000287	3beta-Hydroxy-24-methylene-8-lanostene-21-oic acid	TOP2A
Mol000287	3beta-Hydroxy-24-methylene-8-lanostene-21-oic acid	FABP4
Mol000287	3beta-Hydroxy-24-methylene-8-lanostene-21-oic acid	BACE1
Mol000287	3beta-Hydroxy-24-methylene-8-lanostene-21-oic acid	FABP3
Mol000287	3beta-Hydroxy-24-methylene-8-lanostene-21-oic acid	FABP5
Mol000287	3beta-Hydroxy-24-methylene-8-lanostene-21-oic acid	FFAR1
Mol000287	3beta-Hydroxy-24-methylene-8-lanostene-21-oic acid	SRD5A2
Mol000287	3beta-Hydroxy-24-methylene-8-lanostene-21-oic acid	PTGER2
Mol000287	3beta-Hydroxy-24-methylene-8-lanostene-21-oic acid	NPC1L1
Mol000287	3beta-Hydroxy-24-methylene-8-lanostene-21-oic acid	SIGMAR1
Mol000287	3beta-Hydroxy-24-methylene-8-lanostene-21-oic acid	SLC6A3
Mol000287	3beta-Hydroxy-24-methylene-8-lanostene-21-oic acid	ADORA3
Mol000287	3beta-Hydroxy-24-methylene-8-lanostene-21-oic acid	CHRM2
Mol000287	3beta-Hydroxy-24-methylene-8-lanostene-21-oic acid	PTGER1
Mol000287	3beta-Hydroxy-24-methylene-8-lanostene-21-oic acid	MAPK3
Mol000287	3beta-Hydroxy-24-methylene-8-lanostene-21-oic acid	ALOX5
Mol000287	3beta-Hydroxy-24-methylene-8-lanostene-21-oic acid	PTGS2
Mol000287	3beta-Hydroxy-24-methylene-8-lanostene-21-oic acid	ACHE
Mol000287	3beta-Hydroxy-24-methylene-8-lanostene-21-oic acid	PTGER4
Mol000287	3beta-Hydroxy-24-methylene-8-lanostene-21-oic acid	NR3C2
Mol000287	3beta-Hydroxy-24-methylene-8-lanostene-21-oic acid	SREBF2
Mol000287	3beta-Hydroxy-24-methylene-8-lanostene-21-oic acid	IDO1
Mol000287	3beta-Hydroxy-24-methylene-8-lanostene-21-oic acid	LTB4R
Mol000287	3beta-Hydroxy-24-methylene-8-lanostene-21-oic acid	ESR1
Mol000287	3beta-Hydroxy-24-methylene-8-lanostene-21-oic acid	CES1
Mol000287	3beta-Hydroxy-24-methylene-8-lanostene-21-oic acid	NR1I2
Mol000287	3beta-Hydroxy-24-methylene-8-lanostene-21-oic acid	HSD17B3
Mol000287	3beta-Hydroxy-24-methylene-8-lanostene-21-oic acid	SLC22A6
Mol000287	3beta-Hydroxy-24-methylene-8-lanostene-21-oic acid	NR1H4
Mol000287	3beta-Hydroxy-24-methylene-8-lanostene-21-oic acid	ALOX5AP
Mol000287	3beta-Hydroxy-24-methylene-8-lanostene-21-oic acid	PTGS1
Mol000287	3beta-Hydroxy-24-methylene-8-lanostene-21-oic acid	TNF
Mol000287	3beta-Hydroxy-24-methylene-8-lanostene-21-oic acid	CNR1
Mol000287	3beta-Hydroxy-24-methylene-8-lanostene-21-oic acid	PTGIR
Mol000287	3beta-Hydroxy-24-methylene-8-lanostene-21-oic acid	NR1I3
Mol000287	3beta-Hydroxy-24-methylene-8-lanostene-21-oic acid	SLC6A2
Mol000287	3beta-Hydroxy-24-methylene-8-lanostene-21-oic acid	MDM2
Mol000287	3beta-Hydroxy-24-methylene-8-lanostene-21-oic acid	CYP2C19
Mol000287	3beta-Hydroxy-24-methylene-8-lanostene-21-oic acid	PTGDR
Mol000287	3beta-Hydroxy-24-methylene-8-lanostene-21-oic acid	TRPV1
Mol000287	3beta-Hydroxy-24-methylene-8-lanostene-21-oic acid	CTSD
Mol000287	3beta-Hydroxy-24-methylene-8-lanostene-21-oic acid	PTGDR2
Mol000287	3beta-Hydroxy-24-methylene-8-lanostene-21-oic acid	CYSLTR1
Mol000287	3beta-Hydroxy-24-methylene-8-lanostene-21-oic acid	SLC6A4
Mol000287	3beta-Hydroxy-24-methylene-8-lanostene-21-oic acid	EDNRA
Mol000287	3beta-Hydroxy-24-methylene-8-lanostene-21-oic acid	FDFT1
Mol000287	3beta-Hydroxy-24-methylene-8-lanostene-21-oic acid	PTGFR
Mol000287	3beta-Hydroxy-24-methylene-8-lanostene-21-oic acid	UBA2
Mol000287	3beta-Hydroxy-24-methylene-8-lanostene-21-oic acid	FNTB
Mol000287	3beta-Hydroxy-24-methylene-8-lanostene-21-oic acid	PTGES
Mol000289	pachymic acid	PTPN1
Mol000289	pachymic acid	CYP17A1
Mol000289	pachymic acid	HSD11B1
Mol000289	pachymic acid	PTPN2
Mol000289	pachymic acid	NR3C2
Mol000289	pachymic acid	NR3C1
Mol000289	pachymic acid	CYP19A1
Mol000289	pachymic acid	CES2
Mol000289	pachymic acid	SHBG
Mol000289	pachymic acid	AKR1C2
Mol000289	pachymic acid	EPAS1
Mol000289	pachymic acid	PLA2G2A
Mol000289	pachymic acid	FNTA
Mol000289	pachymic acid	F2
Mol000289	pachymic acid	SERPINA6
Mol000289	pachymic acid	HSD11B2
Mol000289	pachymic acid	HMGCR
Mol000289	pachymic acid	NLRP3
Mol000289	pachymic acid	CTRC
Mol000289	pachymic acid	NOS2
Mol000289	pachymic acid	PGR
Mol000289	pachymic acid	HSD17B2
Mol000289	pachymic acid	AR
Mol000289	pachymic acid	PRSS1
Mol000289	pachymic acid	IKBKB
Mol000289	pachymic acid	PTGS2
Mol000289	pachymic acid	CYP2C19
Mol000289	pachymic acid	AKR1C3
Mol000289	pachymic acid	AKR1C1
Mol000289	pachymic acid	ABCB1
Mol000289	pachymic acid	FAAH
Mol000289	pachymic acid	TBXA2R
Mol000289	pachymic acid	TERT
Mol000289	pachymic acid	NR1H3
Mol000289	pachymic acid	BCL2L1
Mol000289	pachymic acid	IL1B
Mol000289	pachymic acid	CYSLTR1
Mol000289	pachymic acid	ALOX5
Mol000289	pachymic acid	VDR
Mol000289	pachymic acid	CNR1
Mol000289	pachymic acid	FNTB
Mol000289	pachymic acid	BAD
Mol000289	pachymic acid	BCL2
Mol000289	pachymic acid	CASP3
Mol000289	pachymic acid	CDKN1A
Mol000289	pachymic acid	CASP9
Mol000289	pachymic acid	PLB1
Mol000289	pachymic acid	ADH1C
Mol000289	pachymic acid	ANXA1
Mol000289	pachymic acid	CES1
Mol000289	pachymic acid	COX4I1
Mol000289	pachymic acid	COX5A
Mol000289	pachymic acid	COX5B
Mol000289	pachymic acid	COX6A2
Mol000289	pachymic acid	COX6B1
Mol000289	pachymic acid	COX6C
Mol000289	pachymic acid	COX7A1
Mol000289	pachymic acid	COX7B
Mol000289	pachymic acid	COX7C
Mol000289	pachymic acid	COX8A
Mol000289	pachymic acid	EFTUD1
Mol000289	pachymic acid	ESR1
Mol000289	pachymic acid	ESRRG
Mol000289	pachymic acid	FABP6
Mol000289	pachymic acid	FECH
Mol000289	pachymic acid	GPBAR1
Mol000289	pachymic acid	GSTP1
Mol000289	pachymic acid	HOXA10
Mol000289	pachymic acid	HSD3B1
Mol000289	pachymic acid	IGHG2
Mol000289	pachymic acid	ITGAL
Mol000289	pachymic acid	ITGB2
Mol000289	pachymic acid	MT-CO1
Mol000289	pachymic acid	MT-CO2
Mol000289	pachymic acid	MT-CO3
Mol000289	pachymic acid	NCOA1
Mol000289	pachymic acid	NPPB
Mol000289	pachymic acid	NR1H4
Mol000289	pachymic acid	NR1I2
Mol000289	pachymic acid	PLA2G1B
Mol000289	pachymic acid	PTGS1
Mol000290	Poricoic acid A	TOP2A
Mol000290	Poricoic acid A	PTGER2
Mol000290	Poricoic acid A	NR3C1
Mol000290	Poricoic acid A	PPARA
Mol000290	Poricoic acid A	PPARD
Mol000290	Poricoic acid A	PTGER4
Mol000290	Poricoic acid A	TNF
Mol000290	Poricoic acid A	PTGER1
Mol000290	Poricoic acid A	HSD11B1
Mol000290	Poricoic acid A	LTB4R
Mol000290	Poricoic acid A	PTGER3
Mol000290	Poricoic acid A	FNTA
Mol000290	Poricoic acid A	PPARG
Mol000290	Poricoic acid A	TYMS
Mol000290	Poricoic acid A	PLA2G4A
Mol000290	Poricoic acid A	ESR1
Mol000290	Poricoic acid A	ESR2
Mol000290	Poricoic acid A	PTGFR
Mol000290	Poricoic acid A	VDR
Mol000290	Poricoic acid A	AR
Mol000290	Poricoic acid A	NR1H3
Mol000290	Poricoic acid A	PDE2A
Mol000290	Poricoic acid A	MMP1
Mol000290	Poricoic acid A	PGR
Mol000290	Poricoic acid A	SHBG
Mol000290	Poricoic acid A	EDNRB
Mol000290	Poricoic acid A	AGTR1
Mol000290	Poricoic acid A	EDNRA
Mol000290	Poricoic acid A	AGTR2
Mol000290	Poricoic acid A	MAPK10
Mol000290	Poricoic acid A	PTGDR
Mol000290	Poricoic acid A	IMPDH1
Mol000290	Poricoic acid A	TBXAS1
Mol000290	Poricoic acid A	IMPDH2
Mol000290	Poricoic acid A	CCR1
Mol000290	Poricoic acid A	HRH1
Mol000290	Poricoic acid A	CCR3
Mol000290	Poricoic acid A	PIK3CA
Mol000290	Poricoic acid A	FNTB
Mol000290	Poricoic acid A	ADH1C
Mol000290	Poricoic acid A	AKR1C2
Mol000290	Poricoic acid A	ALOX5
Mol000290	Poricoic acid A	ANXA1
Mol000290	Poricoic acid A	CES1
Mol000290	Poricoic acid A	COX4I1
Mol000290	Poricoic acid A	COX5A
Mol000290	Poricoic acid A	COX5B
Mol000290	Poricoic acid A	COX6A2
Mol000290	Poricoic acid A	COX6B1
Mol000290	Poricoic acid A	COX6C
Mol000290	Poricoic acid A	COX7A1
Mol000290	Poricoic acid A	COX7B
Mol000290	Poricoic acid A	COX7C
Mol000290	Poricoic acid A	COX8A
Mol000290	Poricoic acid A	CYP27B1
Mol000290	Poricoic acid A	EFTUD1
Mol000290	Poricoic acid A	ESRRG
Mol000290	Poricoic acid A	FABP6
Mol000290	Poricoic acid A	FECH
Mol000290	Poricoic acid A	GPBAR1
Mol000290	Poricoic acid A	GSTP1
Mol000290	Poricoic acid A	HDAC2
Mol000290	Poricoic acid A	HMGCR
Mol000290	Poricoic acid A	HOXA10
Mol000290	Poricoic acid A	HSD11B2
Mol000290	Poricoic acid A	HSD3B1
Mol000290	Poricoic acid A	IGHG2
Mol000290	Poricoic acid A	LSS
Mol000290	Poricoic acid A	MT-CO1
Mol000290	Poricoic acid A	MT-CO2
Mol000290	Poricoic acid A	MT-CO3
Mol000290	Poricoic acid A	NCOA1
Mol000290	Poricoic acid A	NPPB
Mol000290	Poricoic acid A	NR1H4
Mol000290	Poricoic acid A	NR1I2
Mol000290	Poricoic acid A	NR3C2
Mol000290	Poricoic acid A	PLA2G1B
Mol000290	Poricoic acid A	PTGS1
Mol000290	Poricoic acid A	RXRA
Mol000291	Poricoic acid B	PTPN1
Mol000291	Poricoic acid B	CES2
Mol000291	Poricoic acid B	PPARA
Mol000291	Poricoic acid B	PPARD
Mol000291	Poricoic acid B	NR3C1
Mol000291	Poricoic acid B	FNTA
Mol000291	Poricoic acid B	PTGER2
Mol000291	Poricoic acid B	PPARG
Mol000291	Poricoic acid B	POLB
Mol000291	Poricoic acid B	PTGER1
Mol000291	Poricoic acid B	PTGER4
Mol000291	Poricoic acid B	NR1H3
Mol000291	Poricoic acid B	TNF
Mol000291	Poricoic acid B	PTGER3
Mol000291	Poricoic acid B	LTB4R
Mol000291	Poricoic acid B	AR
Mol000291	Poricoic acid B	TYMS
Mol000291	Poricoic acid B	VDR
Mol000291	Poricoic acid B	SHBG
Mol000291	Poricoic acid B	IMPDH1
Mol000291	Poricoic acid B	IMPDH2
Mol000291	Poricoic acid B	PGR
Mol000291	Poricoic acid B	PTGES
Mol000291	Poricoic acid B	PDE2A
Mol000291	Poricoic acid B	CCR1
Mol000291	Poricoic acid B	THRA
Mol000291	Poricoic acid B	THRB
Mol000291	Poricoic acid B	HSD11B1
Mol000291	Poricoic acid B	PLA2G4A
Mol000291	Poricoic acid B	ESR1
Mol000291	Poricoic acid B	ESR2
Mol000291	Poricoic acid B	TTL
Mol000291	Poricoic acid B	HAO1
Mol000291	Poricoic acid B	FNTB
Mol000291	Poricoic acid B	TOP2A
Mol000291	Poricoic acid B	ADH1C
Mol000291	Poricoic acid B	AKR1C2
Mol000291	Poricoic acid B	ALOX5
Mol000291	Poricoic acid B	ANXA1
Mol000291	Poricoic acid B	CES1
Mol000291	Poricoic acid B	COX4I1
Mol000291	Poricoic acid B	COX5A
Mol000291	Poricoic acid B	COX5B
Mol000291	Poricoic acid B	COX6A2
Mol000291	Poricoic acid B	COX6B1
Mol000291	Poricoic acid B	COX6C
Mol000291	Poricoic acid B	COX7A1
Mol000291	Poricoic acid B	COX7B
Mol000291	Poricoic acid B	COX7C
Mol000291	Poricoic acid B	COX8A
Mol000291	Poricoic acid B	CYP27B1
Mol000291	Poricoic acid B	EFTUD1
Mol000291	Poricoic acid B	ESRRG
Mol000291	Poricoic acid B	FABP6
Mol000291	Poricoic acid B	FECH
Mol000291	Poricoic acid B	GPBAR1
Mol000291	Poricoic acid B	GSTP1
Mol000291	Poricoic acid B	HDAC2
Mol000291	Poricoic acid B	HMGCR
Mol000291	Poricoic acid B	HOXA10
Mol000291	Poricoic acid B	HSD11B2
Mol000291	Poricoic acid B	HSD3B1
Mol000291	Poricoic acid B	IGHG2
Mol000291	Poricoic acid B	LSS
Mol000291	Poricoic acid B	MT-CO1
Mol000291	Poricoic acid B	MT-CO2
Mol000291	Poricoic acid B	MT-CO3
Mol000291	Poricoic acid B	NCOA1
Mol000291	Poricoic acid B	NPPB
Mol000291	Poricoic acid B	NR1H4
Mol000291	Poricoic acid B	NR1I2
Mol000291	Poricoic acid B	NR3C2
Mol000291	Poricoic acid B	PLA2G1B
Mol000291	Poricoic acid B	PTGS1
Mol000291	Poricoic acid B	RXRA
Mol000292	poricoic acid C	NR1H3
Mol000292	poricoic acid C	PTGES
Mol000292	poricoic acid C	CES2
Mol000292	poricoic acid C	PTPN1
Mol000292	poricoic acid C	NR3C1
Mol000292	poricoic acid C	CYP19A1
Mol000292	poricoic acid C	PPARG
Mol000292	poricoic acid C	LTB4R
Mol000292	poricoic acid C	ALOX5
Mol000292	poricoic acid C	ESR1
Mol000292	poricoic acid C	ESR2
Mol000292	poricoic acid C	POLB
Mol000292	poricoic acid C	PTGER2
Mol000292	poricoic acid C	PPARD
Mol000292	poricoic acid C	ALOX12
Mol000292	poricoic acid C	PTPN2
Mol000292	poricoic acid C	AR
Mol000292	poricoic acid C	PTGER1
Mol000292	poricoic acid C	FABP4
Mol000292	poricoic acid C	PPARA
Mol000292	poricoic acid C	FABP3
Mol000292	poricoic acid C	PTPN6
Mol000292	poricoic acid C	HSD11B2
Mol000292	poricoic acid C	HSD11B1
Mol000292	poricoic acid C	SRD5A2
Mol000292	poricoic acid C	SHBG
Mol000292	poricoic acid C	TNF
Mol000292	poricoic acid C	ALOX15
Mol000292	poricoic acid C	TOP1
Mol000292	poricoic acid C	PTGDR2
Mol000292	poricoic acid C	VDR
Mol000292	poricoic acid C	PTGER4
Mol000292	poricoic acid C	TBXAS1
Mol000292	poricoic acid C	SERPINA6
Mol000292	poricoic acid C	G6PD
Mol000292	poricoic acid C	CYP51A1
Mol000292	poricoic acid C	FAAH
Mol000292	poricoic acid C	CDC25A
Mol000292	poricoic acid C	ENPP2
Mol000292	poricoic acid C	FNTA
Mol000292	poricoic acid C	TERT
Mol000292	poricoic acid C	FABP5
Mol000292	poricoic acid C	FABP1
Mol000292	poricoic acid C	ALOX5AP
Mol000292	poricoic acid C	PTPN11
Mol000292	poricoic acid C	SIGMAR1
Mol000292	poricoic acid C	CYP17A1
Mol000292	poricoic acid C	FFAR2
Mol000292	poricoic acid C	NR3C2
Mol000292	poricoic acid C	PGR
Mol000292	poricoic acid C	NOS2
Mol000292	poricoic acid C	FFAR1
Mol000292	poricoic acid C	HMGCR
Mol000292	poricoic acid C	GCGR
Mol000292	poricoic acid C	PDE10A
Mol000292	poricoic acid C	MC4R
Mol000292	poricoic acid C	MC1R
Mol000292	poricoic acid C	PLA2G4A
Mol000292	poricoic acid C	MC5R
Mol000292	poricoic acid C	SLC6A3
Mol000292	poricoic acid C	ITGAV
Mol000292	poricoic acid C	PRKAG1
Mol000292	poricoic acid C	TRPM8
Mol000292	poricoic acid C	ITGA4
Mol000292	poricoic acid C	GRM2
Mol000292	poricoic acid C	PTGIR
Mol000292	poricoic acid C	AVPR2
Mol000292	poricoic acid C	OXTR
Mol000292	poricoic acid C	AVPR1A
Mol000292	poricoic acid C	PTGS1
Mol000292	poricoic acid C	P2RY12
Mol000292	poricoic acid C	ADAMTS5
Mol000292	poricoic acid C	MMP13
Mol000292	poricoic acid C	MMP3
Mol000292	poricoic acid C	MMP8
Mol000292	poricoic acid C	MDM2
Mol000292	poricoic acid C	ITGAL
Mol000292	poricoic acid C	ICAM1
Mol000292	poricoic acid C	ITGB3
Mol000292	poricoic acid C	PRKAB1
Mol000292	poricoic acid C	FNTB
Mol000292	poricoic acid C	PRKAA2
Mol000292	poricoic acid C	ITGB2
Mol000292	poricoic acid C	IGHG2
Mol000296	hederagenin	NCOA2
Mol000296	hederagenin	CHRM3
Mol000296	hederagenin	CHRM1
Mol000296	hederagenin	GABRA2
Mol000296	hederagenin	GABRA3
Mol000296	hederagenin	CHRM2
Mol000296	hederagenin	ADRA1B
Mol000296	hederagenin	GABRA1
Mol000296	hederagenin	GRIA2
Mol000296	hederagenin	GABRA6
Mol000296	hederagenin	GABRA5
Mol000296	hederagenin	IGHG1
Mol000296	hederagenin	ADH1B
Mol000296	hederagenin	ADH1C
Mol000296	hederagenin	PTGS1
Mol000296	hederagenin	SCN5A
Mol000296	hederagenin	PTGS2
Mol000296	hederagenin	RXRA
Mol000296	hederagenin	PDE3A
Mol000296	hederagenin	SLC6A2
Mol000296	hederagenin	HMGCR
Mol000296	hederagenin	CYP51A1
Mol000296	hederagenin	AR
Mol000296	hederagenin	NPC1L1
Mol000296	hederagenin	NR1H3
Mol000296	hederagenin	SREBF2
Mol000296	hederagenin	CYP17A1
Mol000296	hederagenin	RORC
Mol000296	hederagenin	CYP19A1
Mol000296	hederagenin	ESR1
Mol000296	hederagenin	ESR2
Mol000296	hederagenin	SHBG
Mol000296	hederagenin	CYP2C19
Mol000296	hederagenin	PTPN1
Mol000296	hederagenin	BCHE
Mol000296	hederagenin	RORA
Mol000296	hederagenin	SLC6A4
Mol000296	hederagenin	NR1I3
Mol000296	hederagenin	G6PD
Mol000296	hederagenin	ACHE
Mol000296	hederagenin	VDR
Mol000296	hederagenin	SERPINA6
Mol000296	hederagenin	GLRA1
Mol000296	hederagenin	NR1H2
Mol000296	hederagenin	PTGER1
Mol000296	hederagenin	PTGER2
Mol000296	hederagenin	CES2
Mol000296	hederagenin	CDC25A
Mol000296	hederagenin	HSD11B1
Mol000296	hederagenin	PPARD
Mol000296	hederagenin	SQLE
Mol000296	hederagenin	PTPN6
Mol000296	hederagenin	DRD2
Mol000296	hederagenin	DHCR7
Mol000296	hederagenin	FDFT1
Mol000296	hederagenin	SHH
Mol000296	hederagenin	UGT2B7
Mol000296	hederagenin	MDM4
Mol000296	hederagenin	MDM2
Mol000296	hederagenin	POLB
Mol000296	hederagenin	NOS2
Mol000296	hederagenin	PGR
Mol000296	hederagenin	ANXA1
Mol000296	hederagenin	HDAC2
Mol000296	hederagenin	HOXA10
Mol000296	hederagenin	HSD11B2
Mol000296	hederagenin	HSD3B1
Mol000296	hederagenin	IL1B
Mol000296	hederagenin	IL6
Mol000296	hederagenin	NCOA1
Mol000296	hederagenin	NFKB1
Mol000296	hederagenin	NFKB2
Mol000296	hederagenin	NR0B1
Mol000296	hederagenin	NR1I2
Mol000296	hederagenin	NR3C1
Mol000296	hederagenin	NR3C2
Mol000296	hederagenin	TNF
Mol000300	dehydroeburicoic acid	TOP2A
Mol000300	dehydroeburicoic acid	PTPN1
Mol000300	dehydroeburicoic acid	CYP19A1
Mol000300	dehydroeburicoic acid	POLB
Mol000300	dehydroeburicoic acid	PTPN2
Mol000300	dehydroeburicoic acid	NR3C1
Mol000300	dehydroeburicoic acid	HSD11B1
Mol000300	dehydroeburicoic acid	TNF
Mol000300	dehydroeburicoic acid	AKR1B10
Mol000300	dehydroeburicoic acid	AR
Mol000300	dehydroeburicoic acid	NOS2
Mol000300	dehydroeburicoic acid	CES2
Mol000300	dehydroeburicoic acid	ESR1
Mol000300	dehydroeburicoic acid	ESR2
Mol000300	dehydroeburicoic acid	SRD5A2
Mol000300	dehydroeburicoic acid	NR1H3
Mol000300	dehydroeburicoic acid	PDE4D
Mol000300	dehydroeburicoic acid	CDC25B
Mol000300	dehydroeburicoic acid	SERPINA6
Mol000300	dehydroeburicoic acid	SHBG
Mol000300	dehydroeburicoic acid	G6PD
Mol000300	dehydroeburicoic acid	CYP51A1
Mol000300	dehydroeburicoic acid	PTPN6
Mol000300	dehydroeburicoic acid	PPARG
Mol000300	dehydroeburicoic acid	RORC
Mol000300	dehydroeburicoic acid	PTPRF
Mol000300	dehydroeburicoic acid	ACP1
Mol000300	dehydroeburicoic acid	PTPN11
Mol000300	dehydroeburicoic acid	VDR
Mol000300	dehydroeburicoic acid	PLA2G1B
Mol000300	dehydroeburicoic acid	ALOX12
Mol000300	dehydroeburicoic acid	PRKCH
Mol000300	dehydroeburicoic acid	HSD11B2
Mol000300	dehydroeburicoic acid	IKBKB
Mol000300	dehydroeburicoic acid	SIGMAR1
Mol000300	dehydroeburicoic acid	CYP17A1
Mol000300	dehydroeburicoic acid	FABP1
Mol000300	dehydroeburicoic acid	NR3C2
Mol000300	dehydroeburicoic acid	TERT
Mol000300	dehydroeburicoic acid	FNTA
Mol000300	dehydroeburicoic acid	BCL2L1
Mol000300	dehydroeburicoic acid	SAE1
Mol000300	dehydroeburicoic acid	SCD
Mol000300	dehydroeburicoic acid	PGR
Mol000300	dehydroeburicoic acid	CD81
Mol000300	dehydroeburicoic acid	BCHE
Mol000300	dehydroeburicoic acid	TOP1
Mol000300	dehydroeburicoic acid	HMGCR
Mol000300	dehydroeburicoic acid	RORA
Mol000300	dehydroeburicoic acid	PLCG1
Mol000300	dehydroeburicoic acid	ALOX5AP
Mol000300	dehydroeburicoic acid	PTGER2
Mol000300	dehydroeburicoic acid	HAO1
Mol000300	dehydroeburicoic acid	PREP
Mol000300	dehydroeburicoic acid	PPARA
Mol000300	dehydroeburicoic acid	PPARD
Mol000300	dehydroeburicoic acid	CYSLTR1
Mol000300	dehydroeburicoic acid	PTGDR2
Mol000300	dehydroeburicoic acid	CDC25A
Mol000300	dehydroeburicoic acid	MDM2
Mol000300	dehydroeburicoic acid	ALOX5
Mol000300	dehydroeburicoic acid	RASGRP3
Mol000300	dehydroeburicoic acid	BACE1
Mol000300	dehydroeburicoic acid	LTB4R
Mol000300	dehydroeburicoic acid	FNTB
Mol000300	dehydroeburicoic acid	UBA2
Mol000300	dehydroeburicoic acid	ATP12A
Mol000300	dehydroeburicoic acid	ADH1C
Mol000300	dehydroeburicoic acid	AKR1C1
Mol000300	dehydroeburicoic acid	AKR1C2
Mol000300	dehydroeburicoic acid	ANXA1
Mol000300	dehydroeburicoic acid	CES1
Mol000300	dehydroeburicoic acid	CLEC4E
Mol000300	dehydroeburicoic acid	COX4I1
Mol000300	dehydroeburicoic acid	COX5A
Mol000300	dehydroeburicoic acid	COX5B
Mol000300	dehydroeburicoic acid	COX6A2
Mol000300	dehydroeburicoic acid	COX6B1
Mol000300	dehydroeburicoic acid	COX6C
Mol000300	dehydroeburicoic acid	COX7A1
Mol000300	dehydroeburicoic acid	COX7B
Mol000300	dehydroeburicoic acid	COX7C
Mol000300	dehydroeburicoic acid	COX8A
Mol000300	dehydroeburicoic acid	CYP27B1
Mol000300	dehydroeburicoic acid	EFTUD1
Mol000300	dehydroeburicoic acid	ESRRG
Mol000300	dehydroeburicoic acid	FABP6
Mol000300	dehydroeburicoic acid	FECH
Mol000300	dehydroeburicoic acid	GABRA1
Mol000300	dehydroeburicoic acid	GABRA2
Mol000300	dehydroeburicoic acid	GABRA3
Mol000300	dehydroeburicoic acid	GABRA4
Mol000300	dehydroeburicoic acid	GABRA5
Mol000300	dehydroeburicoic acid	GABRA6
Mol000300	dehydroeburicoic acid	GABRB1
Mol000300	dehydroeburicoic acid	GABRB2
Mol000300	dehydroeburicoic acid	GABRB3
Mol000300	dehydroeburicoic acid	GABRD
Mol000300	dehydroeburicoic acid	GABRE
Mol000300	dehydroeburicoic acid	GABRG1
Mol000300	dehydroeburicoic acid	GABRG2
Mol000300	dehydroeburicoic acid	GABRG3
Mol000300	dehydroeburicoic acid	GABRP
Mol000300	dehydroeburicoic acid	GABRQ
Mol000300	dehydroeburicoic acid	GPBAR1
Mol000300	dehydroeburicoic acid	GRIN1
Mol000300	dehydroeburicoic acid	GRIN2A
Mol000300	dehydroeburicoic acid	GRIN2B
Mol000300	dehydroeburicoic acid	GRIN2C
Mol000300	dehydroeburicoic acid	GRIN2D
Mol000300	dehydroeburicoic acid	GRIN3A
Mol000300	dehydroeburicoic acid	GRIN3B
Mol000300	dehydroeburicoic acid	GSTP1
Mol000300	dehydroeburicoic acid	HOXA10
Mol000300	dehydroeburicoic acid	HSD17B1
Mol000300	dehydroeburicoic acid	HSD3B1
Mol000300	dehydroeburicoic acid	IGHG2
Mol000300	dehydroeburicoic acid	LSS
Mol000300	dehydroeburicoic acid	MT-CO1
Mol000300	dehydroeburicoic acid	MT-CO2
Mol000300	dehydroeburicoic acid	MT-CO3
Mol000300	dehydroeburicoic acid	NCOA1
Mol000300	dehydroeburicoic acid	NCOA2
Mol000300	dehydroeburicoic acid	NFKB1
Mol000300	dehydroeburicoic acid	NFKB2
Mol000300	dehydroeburicoic acid	NPPB
Mol000300	dehydroeburicoic acid	NR1H4
Mol000300	dehydroeburicoic acid	NR1I2
Mol000300	dehydroeburicoic acid	NR1I3
Mol000300	dehydroeburicoic acid	PRLR
Mol000300	dehydroeburicoic acid	RXRA
Mol000300	dehydroeburicoic acid	SULT2A1
Mol000300	dehydroeburicoic acid	SULT2B1
Mol000354	isorhamnetin	PTGS1
Mol000354	isorhamnetin	ESR1
Mol000354	isorhamnetin	AR
Mol000354	isorhamnetin	PPARG
Mol000354	isorhamnetin	PTGS2
Mol000354	isorhamnetin	PTPN1
Mol000354	isorhamnetin	ESR2
Mol000354	isorhamnetin	Dpp4
Mol000354	isorhamnetin	MAPK14
Mol000354	isorhamnetin	GSK3B
Mol000354	isorhamnetin	CDK2
Mol000354	isorhamnetin	PIK3CG
Mol000354	isorhamnetin	PRSS1
Mol000354	isorhamnetin	PIM1
Mol000354	isorhamnetin	CCNA2
Mol000354	isorhamnetin	NCOA2
Mol000354	isorhamnetin	PYGM
Mol000354	isorhamnetin	PPARD
Mol000354	isorhamnetin	CHEK1
Mol000354	isorhamnetin	AKR1B1
Mol000354	isorhamnetin	NCOA1
Mol000354	isorhamnetin	F7
Mol000354	isorhamnetin	NOS3
Mol000354	isorhamnetin	ACHE
Mol000354	isorhamnetin	GABRA1
Mol000354	isorhamnetin	MAOB
Mol000354	isorhamnetin	GRIA2
Mol000354	isorhamnetin	RELA
Mol000354	isorhamnetin	XDH
Mol000354	isorhamnetin	NCF1
Mol000354	isorhamnetin	OLR1
Mol000354	isorhamnetin	CA2
Mol000354	isorhamnetin	CA7
Mol000354	isorhamnetin	CA12
Mol000354	isorhamnetin	CA4
Mol000354	isorhamnetin	CYP1B1
Mol000354	isorhamnetin	ABCC1
Mol000354	isorhamnetin	NOX4
Mol000354	isorhamnetin	ABCG2
Mol000354	isorhamnetin	IGF1R
Mol000354	isorhamnetin	EGFR
Mol000354	isorhamnetin	ALOX15
Mol000354	isorhamnetin	ALOX12
Mol000354	isorhamnetin	AVPR2
Mol000354	isorhamnetin	MAOA
Mol000354	isorhamnetin	FLT3
Mol000354	isorhamnetin	CYP19A1
Mol000354	isorhamnetin	F2
Mol000354	isorhamnetin	ALOX5
Mol000354	isorhamnetin	AURKB
Mol000354	isorhamnetin	DRD4
Mol000354	isorhamnetin	ADORA1
Mol000354	isorhamnetin	GLO1
Mol000354	isorhamnetin	MPO
Mol000354	isorhamnetin	PIK3R1
Mol000354	isorhamnetin	ADORA2A
Mol000354	isorhamnetin	DAPK1
Mol000354	isorhamnetin	PYGL
Mol000354	isorhamnetin	CA1
Mol000354	isorhamnetin	SRC
Mol000354	isorhamnetin	PTK2
Mol000354	isorhamnetin	HSD17B2
Mol000354	isorhamnetin	KDR
Mol000354	isorhamnetin	MMP13
Mol000354	isorhamnetin	MMP3
Mol000354	isorhamnetin	CA3
Mol000354	isorhamnetin	PLK1
Mol000354	isorhamnetin	CA6
Mol000354	isorhamnetin	CDK1
Mol000354	isorhamnetin	MMP9
Mol000354	isorhamnetin	MMP2
Mol000354	isorhamnetin	PKN1
Mol000354	isorhamnetin	CA14
Mol000354	isorhamnetin	CA9
Mol000354	isorhamnetin	CSNK2A1
Mol000354	isorhamnetin	MET
Mol000354	isorhamnetin	NEK2
Mol000354	isorhamnetin	CXCR1
Mol000354	isorhamnetin	CAMK2B
Mol000354	isorhamnetin	ALK
Mol000354	isorhamnetin	AKT1
Mol000354	isorhamnetin	ABCB1
Mol000354	isorhamnetin	NEK6
Mol000354	isorhamnetin	PLA2G1B
Mol000354	isorhamnetin	CA5A
Mol000354	isorhamnetin	BACE1
Mol000354	isorhamnetin	AXL
Mol000354	isorhamnetin	NUAK1
Mol000354	isorhamnetin	AKR1C2
Mol000354	isorhamnetin	AKR1C1
Mol000354	isorhamnetin	AKR1C3
Mol000354	isorhamnetin	AKR1C4
Mol000354	isorhamnetin	CA13
Mol000354	isorhamnetin	AKR1A1
Mol000354	isorhamnetin	GPR35
Mol000354	isorhamnetin	MAPT
Mol000354	isorhamnetin	KDM4E
Mol000354	isorhamnetin	TOP2A
Mol000354	isorhamnetin	INSR
Mol000354	isorhamnetin	MYLK
Mol000354	isorhamnetin	SYK
Mol000354	isorhamnetin	APEX1
Mol000354	isorhamnetin	CDK5R1
Mol000354	isorhamnetin	CCNB3
Mol000354	isorhamnetin	CDK6
Mol000354	isorhamnetin	ARG1
Mol000354	isorhamnetin	APP
Mol000354	isorhamnetin	MCL1
Mol000354	isorhamnetin	TERT
Mol000354	isorhamnetin	TYR
Mol000354	isorhamnetin	HSD17B1
Mol000354	isorhamnetin	AHR
Mol000354	isorhamnetin	ESRRA
Mol000354	isorhamnetin	PTPRS
Mol000354	isorhamnetin	PLG
Mol000354	isorhamnetin	MPG
Mol000354	isorhamnetin	SLC22A12
Mol000354	isorhamnetin	PARP1
Mol000354	isorhamnetin	TTR
Mol000354	isorhamnetin	MMP12
Mol000354	isorhamnetin	CD38
Mol000354	isorhamnetin	AKR1B10
Mol000354	isorhamnetin	TNKS2
Mol000354	isorhamnetin	CCNB1
Mol000354	isorhamnetin	CCNB2
Mol000354	isorhamnetin	CDK5
Mol000354	isorhamnetin	PGR
Mol000354	isorhamnetin	CALM3
Mol000354	isorhamnetin	NOS2
[truncated: 6,396 more rows]
